# Supplementary material for: Pseudouridine synthases are proviral factors for Sindbis virus in insect and mammalian cells
Source: mBio. 2025 May 27;16(7):e01329-25. doi: 10.1128/mbio.01329-25 (PMC12239590; doi:10.1128/mbio.01329-25)
Supplement: Tables S1 to S5 — Primers, psi sites, and data for psi sites. [file mbio.01329-25-s0002.xlsx]

## Sheet: Table S1. Primers
Primer Target	Forward Primer Sequence (5'-3')	Rev Primer Sequence (5'-3')
Nop60B all isoforms	AAGACTGGCTTCATCAACCTG	GCAACCCGTGACTTTGGGA
Nop60B RB	TGACGGAAGATACGATCGGC	ACGCAATAAAGTGTCATGCGA
Nop60B RF	ACGTTCCTTCAAGAGTGGCT	AGAGGCCAGGTCAACGTTTT
Nop60B RG	TGAAACCCGAAATATGGATTTGTTG	ACGCAATAAAGTGTCATGCGA
Stem-loop snoRNA H1 Reverse Transcription Primer		GCGTGGTCCCGACCACCACAGCCGCC
snoRNA H1 qPCR	CGGGGCAACCCCATGATAT	TCC CGA CCA CCA CAG CC
SINV E1	TCAGATGCACCACTGGTCTCAACA	ATTGACCTTCGCGGTCGGATACAT
Rpl32	CCGCTTCAAGGGACAGTATC	CAATCTCCTTGCGCTTCTTG
Actin	GCGTCGGTCAATTCAATCTT	AAGCTGCAACCTCTTCGTCA
DKC1	CTCGGAAGTGGGGTTTAGGT	TCTTCTTTTCCTTCTTGATCAACTG
hGAPDH	CGCTCTCTGCTCCTCCTGTT	CCATGGTGTCTGAGCGATGT
RluA-2	TGTGGTGTCCAGACGACAAG	GATTGCGTTTCAGACTTTTCCTC
Pus1	ACCGCATCAAGAGAACACTTAAA	GCTGCATACCATAGTAGTTCGCA
Pus7	GATCGGGGCAGAGGACGTA	CTGACCGCCACCATTGTTTTG
RluA-1	CTGAACCAGAACGCACTGATG	GCGGCCAATAGAGATTGCTG
CG3045	AGCGGAGGGCAAAGTTAGC	GCGGAACAAGTTGGATTCGATAG
CG7849	ATCTATCCGACCACCTTCTGTC	TCCCCTGTTGATCCCAAAGAG
CG3709 (Pus10)	AGAGGCGCGGAGTATAGAAAC	GTTGAACACACGCCCAGAC
dsRNA Nop60B	GAATTAATACGACTCACTATAGGGAGAgttgcctgattgtttgtattgacag	GAATTAATACGACTCACTATAGGGAGAccatatttcgggtttcatcgtagt
dsRNA nLuc	GAATTAATACGACTCACTATAGGGAGAgtccagtttgtttcagaatctcg	GAATTAATACGACTCACTATAGGGAGAgatggttactcggaacagcag

## Sheet: Table S2. WT Significant sites
chromosome	termination_position	num_replicates	avg_psi_fold_change	psi_site
RNA_spike_174	44	6	6.62261	43
TE12_notag	89	5	1.74473	88
TE12_notag	1661	5	1.64382	1660
TE12_notag	4222	5	1.82485	4221
TE12_notag	5358	5	2.09905	5357
TE12_notag	5796	5	2.96509	5795
TE12_notag	7746	5	5.29654	7745
TE12_notag	7760	6	4.54284	7759
TE12_notag	7764	5	2.11078	7763
TE12_notag	7781	5	1.63849	7780
TE12_notag	7932	5	2.13078	7931
TE12_notag	8125	5	2.4718	8124
TE12_notag	8138	5	1.07806	8137
TE12_notag	8324	5	2.01256	8323
TE12_notag	8978	5	1.96413	8977
TE12_notag	9008	5	1.56074	9007
TE12_notag	9065	5	2.39419	9064
TE12_notag	9265	5	1.95497	9264
TE12_notag	9316	5	1.82593	9315
TE12_notag	9470	5	1.46617	9469
TE12_notag	9471	5	1.14391	9470
TE12_notag	9586	5	1.41673	9585
TE12_notag	9638	5	2.95098	9637
TE12_notag	9646	5	2.09947	9645
TE12_notag	9648	6	1.05031	9647
TE12_notag	10006	5	1.51762	10005
TE12_notag	10074	5	1.95105	10073
TE12_notag	10083	6	1.94348	10082
TE12_notag	10405	5	1.61258	10404
TE12_notag	10411	5	2.61541	10410
TE12_notag	10472	5	1.75388	10471
TE12_notag	10502	5	1.7219	10501
TE12_notag	10616	5	1.93385	10615
TE12_notag	10687	5	1.27953	10686
TE12_notag	10755	5	1.00896	10754
TE12_notag	10817	5	0.956478	10816
TE12_notag	10949	5	2.31848	10948
TE12_notag	10954	5	2.3595	10953
TE12_notag	10981	5	2.32857	10980
TE12_notag	11126	5	1.72216	11125
TE12_notag	11158	5	1.93959	11157
TE12_notag	11159	6	1.51505	11158
TE12_notag	11171	5	1.58355	11170
TE12_notag	11175	5	1.56814	11174
TE12_notag	11545	5	3.10612	11544
TE12_notag	11580	6	0.990328	11579

## Sheet: Table S3. WT exp 1 replicate 1
chromosome	position	strand	term_dist	cmct_tcr	input_tcr	tcr_fc	cmct_cvg	input_cvg	z	pval	adj_pval_bh	adj_pval_bonferroni	m_log10_adj_pval_bh	psi site
RNA_spike_174	44	+	1	0.479027	0.00538155	6.47594	4935	9291	71.6374	0	0	0	255	43
TE12_notag	7746	+	1	0.20756	0.00318103	6.02789	1508	3458	26.818	9.9551e-159	9.37771e-156	1.87554e-155	155.028	7745
TE12_notag	7760	+	1	0.0950704	0.00246508	5.26929	1704	3651	17.9525	2.29217e-72	1.43948e-69	4.31844e-69	68.8418	7759
TE12_notag	9638	+	1	0.103411	0.0102705	3.33182	1847	2921	14.9021	1.59712e-50	7.52243e-48	3.00897e-47	47.1236	9637
TE12_notag	7809	+	1	0.182965	0.0754316	1.27833	3487	3765	13.7346	3.15209e-43	1.18771e-40	5.93854e-40	39.9253	7808
TE12_notag	10405	+	1	0.075315	0.0177134	2.0881	3492	5589	13.6495	1.01569e-42	3.18926e-40	1.91356e-39	39.4963	10404
TE12_notag	8715	+	1	0.119691	0.0328401	1.86578	1554	2771	11.1931	2.20306e-29	5.92937e-27	4.15056e-26	26.227	8714
TE12_notag	8734	+	1	0.0757865	0.0178424	2.08663	2098	3643	10.9184	4.70663e-28	1.10841e-25	8.8673e-25	24.9553	8733
TE12_notag	11158	+	1	0.0692253	0.0176485	1.97175	2788	4023	10.8432	1.0741e-27	2.24845e-25	2.02361e-24	24.6481	11157
TE12_notag	7764	+	1	0.071076	0.0161589	2.13703	2026	3775	10.7999	1.7222e-27	3.24463e-25	3.24463e-24	24.4888	7763
TE12_notag	9646	+	1	0.0785469	0.0168011	2.225	2037	2976	10.7177	4.20253e-27	7.19779e-25	7.91757e-24	24.1428	9645
TE12_notag	10411	+	1	0.0352459	0.00595968	2.56415	3660	5705	10.5743	1.96099e-26	3.07875e-24	3.6945e-23	23.5116	10410
TE12_notag	8647	+	1	0.100078	0.0251899	1.99021	1279	2501	9.946	1.31265e-23	1.76645e-21	2.47303e-20	20.7529	8646
TE12_notag	7781	+	1	0.0920564	0.0336564	1.45164	2694	3714	9.856	3.22854e-23	4.05504e-21	6.08256e-20	20.392	7780
TE12_notag	9289	+	1	0.049236	0.0125392	1.97327	2945	4785	9.7515	9.08802e-23	1.07011e-20	1.71218e-19	19.9706	9288
TE12_notag	7765	+	1	0.0455408	0.00847009	2.42671	2108	3778	9.34903	4.42284e-21	4.90155e-19	8.33263e-18	18.3097	7764
TE12_notag	10598	+	1	0.0647482	0.0137234	2.23821	1668	2769	9.22848	1.37251e-20	1.43656e-18	2.5858e-17	17.8427	10597
TE12_notag	11349	+	1	0.188766	0.0845588	1.15857	1086	2176	8.6545	2.47545e-18	2.45461e-16	4.66375e-15	15.61	11348
TE12_notag	8125	+	1	0.0278647	0.00375657	2.89095	3194	3993	8.50413	9.14806e-18	8.61747e-16	1.72349e-14	15.0646	8124
TE12_notag	7808	+	1	0.0602617	0.0197461	1.60967	2904	3545	8.46751	1.25345e-17	1.12453e-15	2.36151e-14	14.949	7807
TE12_notag	10074	+	1	0.0661696	0.0125465	2.39889	1073	2152	8.35913	3.15906e-17	2.70531e-15	5.95168e-14	14.5678	10073
TE12_notag	9799	+	1	0.0702157	0.0257857	1.44522	2179	3723	8.19431	1.2602e-16	1.03227e-14	2.37422e-13	13.9862	9798
TE12_notag	10949	+	1	0.0549133	0.0100131	2.45527	1384	2297	8.15642	1.72548e-16	1.3545e-14	3.25081e-13	13.8682	10948
TE12_notag	11175	+	1	0.0338893	0.00913838	1.89082	3777	4596	7.9907	6.70847e-16	5.05551e-14	1.26388e-12	13.2962	11174
TE12_notag	11353	+	1	0.0847712	0.0271493	1.64266	1333	2431	7.94417	9.77463e-16	7.08285e-14	1.84154e-12	13.1498	11352
TE12_notag	5537	+	1	0.0652591	0.00638978	3.35234	1042	1252	7.84394	2.18311e-15	1.52332e-13	4.11297e-12	12.8172	5536
TE12_notag	10502	+	1	0.0521145	0.0186349	1.48368	2341	4615	7.74689	4.70856e-15	3.16819e-13	8.87093e-12	12.4992	10501
TE12_notag	11171	+	1	0.0414926	0.0139659	1.57095	3591	4511	7.71061	6.26076e-15	4.06733e-13	1.17953e-11	12.3907	11170
TE12_notag	9265	+	1	0.0344343	0.00996057	1.78955	2846	4819	7.57348	1.81677e-14	1.14093e-12	3.4228e-11	11.9427	9264
TE12_notag	10508	+	1	0.0610561	0.025	1.28821	2424	4600	7.56716	1.90735e-14	1.15918e-12	3.59345e-11	11.9359	10507
TE12_notag	3	+	1	0.125209	0.039261	1.67317	599	1732	7.55616	2.07572e-14	1.22208e-12	3.91066e-11	11.9129	2
TE12_notag	5796	+	1	0.0980966	0.01373	2.83687	683	874	7.52715	2.59303e-14	1.48039e-12	4.88527e-11	11.8296	5795
TE12_notag	9505	+	1	0.102598	0.0402562	1.34972	1501	2186	7.50985	2.95983e-14	1.6401e-12	5.57632e-11	11.7851	9504
TE12_notag	9412	+	1	0.042517	0.0112202	1.92194	1764	3565	7.39891	6.8655e-14	3.6956e-12	1.29346e-10	11.4323	9411
TE12_notag	10404	+	1	0.032812	0.0106537	1.62287	3261	5538	7.37855	8.00102e-14	4.1872e-12	1.50739e-10	11.3781	10403
TE12_notag	251	+	1	0.126814	0.0519126	1.28856	1585	1464	7.1898	3.24431e-13	1.65197e-11	6.11229e-10	10.782	250
TE12_notag	9316	+	1	0.0316901	0.00938865	1.75505	2840	4580	7.03765	9.7755e-13	4.84659e-11	1.8417e-09	10.3146	9315
TE12_notag	8122	+	1	0.0325123	0.00921423	1.81905	3045	3907	6.98436	1.43074e-12	6.91156e-11	2.69551e-09	10.1604	8121
TE12_notag	9264	+	1	0.0328283	0.0103993	1.65845	2772	4808	6.96074	1.69243e-12	7.97134e-11	3.18854e-09	10.0985	9263
TE12_notag	2129	+	1	0.103194	0.0311111	1.72986	814	1350	6.9367	2.00677e-12	9.22135e-11	3.78075e-09	10.0352	2128
TE12_notag	4699	+	1	0.139296	0.0411429	1.75944	682	875	6.9223	2.22191e-12	9.96686e-11	4.18608e-09	10.0014	4698
TE12_notag	10563	+	1	0.0309973	0.00555011	2.48155	1484	3063	6.88319	2.92637e-12	1.28216e-10	5.51328e-09	9.89206	10562
TE12_notag	7821	+	1	0.0609598	0.0283954	1.1022	3855	3733	6.84529	3.81616e-12	1.63401e-10	7.18964e-09	9.78675	7820
TE12_notag	250	+	1	0.0753912	0.0205528	1.87506	1406	1411	6.81299	4.77944e-12	2.00099e-10	9.00446e-09	9.69875	249
TE12_notag	10687	+	1	0.0686486	0.0265691	1.36948	1850	2597	6.73834	8.01051e-12	3.28082e-10	1.50918e-08	9.48402	10686
TE12_notag	2295	+	1	0.116516	0.0416048	1.48571	884	1346	6.72448	8.81117e-12	3.53197e-10	1.66003e-08	9.45198	2294
TE12_notag	8982	+	1	0.0400687	0.0100111	2.00087	1747	2697	6.69803	1.05624e-11	4.14575e-10	1.98996e-08	9.3824	8981
TE12_notag	10324	+	1	0.0741007	0.0301669	1.29652	1390	3116	6.66161	1.35418e-11	5.20667e-10	2.55127e-08	9.28344	10323
TE12_notag	8324	+	1	0.0566125	0.0178313	1.66671	2155	2075	6.62941	1.68513e-11	6.34956e-10	3.17478e-08	9.19726	8323
TE12_notag	11159	+	1	0.0446058	0.0176135	1.34055	2892	4031	6.61297	1.88348e-11	6.95779e-10	3.54847e-08	9.15753	11158
TE12_notag	10349	+	1	0.0649282	0.0289045	1.16755	1879	4117	6.5878	2.23189e-11	8.08631e-10	4.20488e-08	9.09225	10348
TE12_notag	10706	+	1	0.0286482	0.00617685	2.2135	2234	3076	6.51696	3.5873e-11	1.27518e-09	6.75847e-08	8.89443	10705
TE12_notag	11346	+	1	0.217527	0.112048	0.957078	639	1660	6.50318	3.93209e-11	1.37186e-09	7.40805e-08	8.86269	11345
TE12_notag	7531	+	1	0.119488	0.0263975	2.17839	703	644	6.48022	4.57954e-11	1.5687e-09	8.62785e-08	8.80446	7530
TE12_notag	7663	+	1	0.315116	0.189312	0.735122	860	1104	6.43671	6.10466e-11	2.05378e-09	1.15012e-07	8.68745	7662
TE12_notag	7742	+	1	0.0218487	0.00289436	2.91624	1190	3455	6.43051	6.35882e-11	2.10176e-09	1.198e-07	8.67742	7741
TE12_notag	2186	+	1	0.0498474	0.00943396	2.40158	983	1590	6.39559	7.99632e-11	2.59743e-09	1.50651e-07	8.58546	2185
TE12_notag	889	+	1	0.050578	0.00311526	4.02108	692	963	6.35875	1.01704e-10	3.24763e-09	1.9161e-07	8.48843	888
TE12_notag	11545	+	1	0.048	0.00672646	2.83512	875	1338	6.32676	1.25178e-10	3.9306e-09	2.35836e-07	8.40554	11544
TE12_notag	10755	+	1	0.0768041	0.0355786	1.11017	1940	2895	6.32142	1.29587e-10	4.00231e-09	2.44141e-07	8.39769	10754
TE12_notag	11132	+	1	0.0575808	0.0262812	1.13156	2414	3805	6.25742	1.95703e-10	5.94686e-09	3.68705e-07	8.22571	11131
TE12_notag	7970	+	1	0.0360701	0.0137181	1.39473	2911	4228	6.21336	2.5931e-10	7.75461e-09	4.88541e-07	8.11044	7969
TE12_notag	24	+	1	0.0599251	0.0160428	1.90124	801	1870	6.17184	3.3749e-10	9.93486e-09	6.35831e-07	8.00284	23
TE12_notag	10986	+	1	0.0678982	0.0307263	1.1439	2003	2864	6.09044	5.62987e-10	1.6318e-08	1.06067e-06	7.78733	10985
TE12_notag	9648	+	1	0.0877743	0.0463816	0.920247	2233	3040	6.072	6.31653e-10	1.80308e-08	1.19003e-06	7.74398	9647
TE12_notag	9470	+	1	0.0657414	0.0254273	1.37043	1369	2399	6.0683	6.46351e-10	1.8175e-08	1.21773e-06	7.74053	9469
TE12_notag	11580	+	1	0.198663	0.106179	0.90382	1047	1149	6.05761	6.90797e-10	1.91391e-08	1.30146e-06	7.71808	11579
TE12_notag	9001	+	1	0.0443669	0.0143914	1.62427	2006	2432	6.03053	8.17097e-10	2.23103e-08	1.53941e-06	7.65149	9000
TE12_notag	5239	+	1	0.121212	0.0369942	1.71216	528	865	6.02004	8.71869e-10	2.34657e-08	1.6426e-06	7.62957	5238
TE12_notag	1793	+	1	0.0533881	0.010728	2.31514	974	1305	6.00781	9.40221e-10	2.4949e-08	1.77138e-06	7.60295	1792
TE12_notag	10393	+	1	0.0442327	0.0212459	1.05793	2939	5554	5.98536	1.07955e-09	2.79317e-08	2.03388e-06	7.5539	10392
TE12_notag	7932	+	1	0.0309206	0.00947568	1.70627	2846	3166	5.98495	1.08228e-09	2.79317e-08	2.03901e-06	7.5539	7931
TE12_notag	10359	+	1	0.0452656	0.019479	1.21649	2165	4415	5.96125	1.25159e-09	3.18649e-08	2.358e-06	7.49669	10358
TE12_notag	5498	+	1	0.0936795	0.0322034	1.54052	886	1180	5.88948	1.93712e-09	4.86604e-08	3.64953e-06	7.31282	5497
TE12_notag	9586	+	1	0.0808133	0.0412335	0.970775	1918	2886	5.79326	3.45159e-09	8.55632e-08	6.5028e-06	7.06771	9585
TE12_notag	11133	+	1	0.0435313	0.018694	1.21947	2458	3798	5.77073	3.94655e-09	9.65623e-08	7.4353e-06	7.01519	11132
TE12_notag	8138	+	1	0.0474675	0.0244726	0.955775	3771	4740	5.76101	4.18054e-09	1.00976e-07	7.87614e-06	6.99578	8137
TE12_notag	9907	+	1	0.039028	0.0118125	1.7242	1358	2709	5.722	5.26389e-09	1.25534e-07	9.91717e-06	6.90124	9906
TE12_notag	9134	+	1	0.133454	0.0807033	0.725646	2203	2218	5.67362	6.99058e-09	1.64628e-07	1.31703e-05	6.7835	9133
TE12_notag	11573	+	1	0.0907975	0.0299906	1.59814	815	1067	5.66956	7.15821e-09	1.66495e-07	1.34861e-05	6.7786	11572
TE12_notag	25	+	1	0.0454545	0.0111881	2.02246	836	1877	5.65006	8.01951e-09	1.84253e-07	1.51088e-05	6.73459	24
TE12_notag	8042	+	1	0.0229555	0.00825947	1.47472	3485	4964	5.59703	1.09027e-08	2.43985e-07	2.05407e-05	6.61264	8041
TE12_notag	9124	+	1	0.0376176	0.00898876	2.06521	1595	1780	5.5967	1.09233e-08	2.43985e-07	2.05795e-05	6.61264	9123
TE12_notag	11162	+	1	0.0549069	0.0290098	0.920446	3169	4171	5.59537	1.10078e-08	2.43985e-07	2.07387e-05	6.61264	11161
TE12_notag	10876	+	1	0.0498221	0.0167993	1.56838	1124	2262	5.50798	1.81484e-08	3.97577e-07	3.41916e-05	6.40058	10875
TE12_notag	9512	+	1	0.0629454	0.0271957	1.21072	1684	2243	5.4946	1.95803e-08	4.24015e-07	3.68893e-05	6.37262	9511
TE12_notag	9349	+	1	0.0167121	0.00425723	1.97291	2932	4463	5.48893	2.02187e-08	4.32864e-07	3.8092e-05	6.36365	9348
TE12_notag	1351	+	1	0.0903084	0.0217949	2.05087	454	780	5.48392	2.07999e-08	4.40303e-07	3.9187e-05	6.35625	1350
TE12_notag	1052	+	1	0.0914077	0.02457	1.89542	547	814	5.47323	2.20949e-08	4.62519e-07	4.16267e-05	6.33487	1051
TE12_notag	10924	+	1	0.0611916	0.0248075	1.30256	1242	2338	5.45916	2.39191e-08	4.90401e-07	4.50635e-05	6.30945	10923
TE12_notag	2177	+	1	0.0816327	0.0310601	1.39408	882	1481	5.45895	2.39474e-08	4.90401e-07	4.51169e-05	6.30945	2176
TE12_notag	15	+	1	0.0221607	0.00162866	3.76624	722	1842	5.45234	2.48555e-08	5.03525e-07	4.68278e-05	6.29798	14
TE12_notag	10394	+	1	0.040715	0.020585	0.983963	3021	5538	5.42398	2.91435e-08	5.8411e-07	5.49063e-05	6.23351	10393
TE12_notag	11348	+	1	0.107103	0.0518186	1.04745	887	2007	5.41849	3.00529e-08	5.95996e-07	5.66197e-05	6.22476	11347
TE12_notag	11047	+	1	0.0613772	0.0334098	0.877431	2672	3921	5.3926	3.47233e-08	6.81445e-07	6.54187e-05	6.16657	11046
TE12_notag	10262	+	1	0.0945946	0.0435331	1.11964	1184	1585	5.37804	3.7651e-08	7.31283e-07	7.09344e-05	6.13591	10261
TE12_notag	9191	+	1	0.0578628	0.0276417	1.06579	2143	2858	5.35923	4.17876e-08	8.03346e-07	7.87279e-05	6.0951	9190
TE12_notag	10977	+	1	0.0170213	0.0019857	3.09962	1645	2518	5.34813	4.44336e-08	8.3802e-07	8.37129e-05	6.07675	10976
TE12_notag	8669	+	1	0.0917226	0.0473815	0.952952	1341	2406	5.34543	4.51025e-08	8.3802e-07	8.4973e-05	6.07675	8668
TE12_notag	9630	+	1	0.0750151	0.0384212	0.965278	1653	2863	5.34443	4.53511e-08	8.3802e-07	8.54415e-05	6.07675	9629
TE12_notag	9469	+	1	0.0522727	0.0202815	1.3659	1320	2416	5.34435	4.53705e-08	8.3802e-07	8.5478e-05	6.07675	9468
TE12_notag	10954	+	1	0.0259032	0.0055938	2.21123	1467	2324	5.28672	6.22649e-08	1.1389e-06	0.000117307	5.94351	10953
TE12_notag	8930	+	1	0.0623886	0.024728	1.33514	1122	2022	5.28	6.45917e-08	1.1701e-06	0.000121691	5.93178	8929
TE12_notag	9054	+	1	0.0380881	0.00871314	2.12808	1339	1492	5.24962	7.62071e-08	1.36737e-06	0.000143574	5.86411	9053
TE12_notag	8295	+	1	0.0266861	0.00699301	1.9321	2061	2431	5.23706	8.15784e-08	1.44994e-06	0.000153694	5.83865	8294
TE12_notag	10899	+	1	0.092437	0.0441609	1.0657	952	2038	5.19721	1.01152e-07	1.76585e-06	0.000190571	5.75305	10898
TE12_notag	9440	+	1	0.035431	0.0139482	1.34493	1891	3513	5.19707	1.01227e-07	1.76585e-06	0.000190711	5.75305	9439
TE12_notag	7533	+	1	0.0919952	0.0267459	1.78224	837	673	5.19033	1.04963e-07	1.81423e-06	0.000197751	5.74131	7532
TE12_notag	11581	+	1	0.109745	0.0514334	1.09338	1139	1186	5.18098	1.10363e-07	1.89021e-06	0.000207923	5.72349	11580
TE12_notag	9035	+	1	0.0381731	0.00996264	1.93796	1467	1606	5.16393	1.20907e-07	2.04372e-06	0.000227788	5.68958	9034
TE12_notag	1652	+	1	0.0519713	0.0156695	1.72976	1116	1404	5.16303	1.21495e-07	2.04372e-06	0.000228896	5.68958	1651
TE12_notag	89	+	1	0.0792291	0.0323432	1.29257	934	1515	5.16011	1.23403e-07	2.05745e-06	0.000232491	5.68667	88
TE12_notag	7670	+	1	0.131313	0.0722581	0.861781	1188	1550	5.15385	1.27594e-07	2.10865e-06	0.000240386	5.676	7669
TE12_notag	2426	+	1	0.0571142	0.0205214	1.47672	998	1803	5.15001	1.30236e-07	2.1336e-06	0.000245364	5.67089	2425
TE12_notag	10701	+	1	0.0229186	0.00648298	1.82179	2138	3085	5.11542	1.56523e-07	2.50639e-06	0.00029489	5.60095	10700
TE12_notag	965	+	1	0.0546022	0.0113052	2.27197	641	973	5.11496	1.56901e-07	2.50639e-06	0.000295602	5.60095	964
TE12_notag	4033	+	1	0.0980392	0.0340136	1.52725	612	882	5.11487	1.56982e-07	2.50639e-06	0.000295755	5.60095	4032
TE12_notag	29	+	1	0.0261153	0.00425306	2.61833	919	1881	5.11056	1.606e-07	2.51863e-06	0.000302571	5.59884	28
TE12_notag	9416	+	1	0.016156	0.00333333	2.27703	1795	3600	5.11006	1.61028e-07	2.51863e-06	0.000303376	5.59884	9415
TE12_notag	9821	+	1	0.0253535	0.00847921	1.58018	2051	3656	5.1092	1.61759e-07	2.51863e-06	0.000304755	5.59884	9820
TE12_notag	10472	+	1	0.0286503	0.0128492	1.15688	2897	5370	5.10221	1.67854e-07	2.58465e-06	0.000316237	5.5876	10471
TE12_notag	4243	+	1	0.053066	0.014038	1.91845	848	1211	5.10023	1.69616e-07	2.58465e-06	0.000319557	5.5876	4242
TE12_notag	4994	+	1	0.133929	0.0420875	1.67	336	594	5.09968	1.70115e-07	2.58465e-06	0.000320497	5.5876	4993
TE12_notag	9337	+	1	0.0186498	0.0058651	1.66893	2681	4433	5.0829	1.85855e-07	2.80121e-06	0.000350151	5.55265	9336
TE12_notag	1661	+	1	0.0516546	0.0168805	1.61354	1239	1481	5.07689	1.91831e-07	2.86833e-06	0.00036141	5.54237	1660
TE12_notag	5698	+	1	0.0534224	0.0169492	1.65623	1198	1357	5.07289	1.95907e-07	2.90621e-06	0.000369089	5.53667	5697
TE12_notag	10034	+	1	0.0407747	0.0123869	1.71887	981	2099	5.0688	2.00164e-07	2.94617e-06	0.00037711	5.53074	10033
TE12_notag	203	+	1	0.0466884	0.00850159	2.45726	921	941	5.04758	2.2372e-07	3.26735e-06	0.000421488	5.4858	202
TE12_notag	10554	+	1	0.0267974	0.00830258	1.69046	1530	3252	5.03879	2.34243e-07	3.39472e-06	0.000441313	5.4692	10553
TE12_notag	8783	+	1	0.039924	0.016034	1.31612	1578	3056	5.01821	2.60779e-07	3.75043e-06	0.000491307	5.42592	8782
TE12_notag	5324	+	1	0.0559541	0.0115607	2.27502	697	865	5.00341	2.81629e-07	4.01962e-06	0.00053059	5.39581	5323
TE12_notag	7031	+	1	0.225664	0.0903733	1.32021	226	509	5.00066	2.85666e-07	4.04658e-06	0.000538195	5.39291	7030
TE12_notag	9900	+	1	0.0460432	0.0190169	1.27571	1390	2787	4.98814	3.04814e-07	4.28559e-06	0.00057427	5.36799	9899
TE12_notag	9288	+	1	0.0255423	0.0106605	1.26061	2858	4784	4.98223	3.14279e-07	4.38594e-06	0.000592102	5.35794	9287
TE12_notag	193	+	1	0.0414747	0.00632911	2.71215	868	948	4.97726	3.22446e-07	4.46682e-06	0.000607488	5.35	192
TE12_notag	2101	+	1	0.0569106	0.0174419	1.70614	738	1376	4.974	3.27925e-07	4.50957e-06	0.000617811	5.34587	2100
TE12_notag	7827	+	1	0.0226233	0.00844227	1.42211	3934	3672	4.95951	3.5336e-07	4.7981e-06	0.000665731	5.31893	7826
TE12_notag	10599	+	1	0.0531178	0.0249822	1.0883	1732	2802	4.95916	3.54e-07	4.7981e-06	0.000666936	5.31893	10598
TE12_notag	11059	+	1	0.0397767	0.0200573	0.987795	2866	4188	4.92475	4.22333e-07	5.68339e-06	0.000795675	5.24539	11058
TE12_notag	9343	+	1	0.0516198	0.0290373	0.830017	2809	4477	4.923	4.26145e-07	5.69402e-06	0.000802857	5.24458	9342
TE12_notag	3444	+	1	0.0518433	0.0167095	1.63349	868	1556	4.91831	4.3647e-07	5.79091e-06	0.000822309	5.23725	3443
TE12_notag	8648	+	1	0.0533537	0.0232651	1.19742	1312	2493	4.89277	4.97145e-07	6.5498e-06	0.000936622	5.18377	8647
TE12_notag	11025	+	1	0.0659253	0.038311	0.783076	2518	3576	4.88332	5.21578e-07	6.82398e-06	0.000982653	5.16596	11024
TE12_notag	9299	+	1	0.0235656	0.00965778	1.28692	2928	4763	4.87985	5.30829e-07	6.85795e-06	0.00100008	5.16381	9298
TE12_notag	480	+	1	0.0821192	0.0319596	1.36147	755	1189	4.87962	5.31454e-07	6.85795e-06	0.00100126	5.16381	479
TE12_notag	9788	+	1	0.0653951	0.0357565	0.870977	1835	3384	4.87134	5.54218e-07	7.06451e-06	0.00104415	5.15092	9787
TE12_notag	8717	+	1	0.0498462	0.0228954	1.12243	1625	2839	4.87108	5.54962e-07	7.06451e-06	0.00104555	5.15092	8716
TE12_notag	11584	+	1	0.0531324	0.0171149	1.63434	1261	1227	4.86264	5.7916e-07	7.32307e-06	0.00109114	5.13531	11583
TE12_notag	10737	+	1	0.0222102	0.00591497	1.90878	1846	2705	4.85354	6.06373e-07	7.61604e-06	0.00114241	5.11827	10736
TE12_notag	12	+	1	0.0265487	0.00440529	2.59133	678	1816	4.84402	6.36196e-07	7.9377e-06	0.00119859	5.10031	11
TE12_notag	10952	+	1	0.0238429	0.00565709	2.07543	1426	2298	4.83256	6.73957e-07	8.35353e-06	0.00126974	5.07813	10951
TE12_notag	6802	+	1	0.198324	0.0901639	1.13724	358	610	4.82803	6.89457e-07	8.48978e-06	0.00129894	5.0711	6801
TE12_notag	596	+	1	0.0460317	0.00948767	2.2785	630	1054	4.82462	7.01341e-07	8.58004e-06	0.00132133	5.06651	595
TE12_notag	7076	+	1	0.123223	0.0465426	1.40465	422	752	4.81291	7.4373e-07	9.00092e-06	0.00140119	5.04571	7075
TE12_notag	140	+	1	0.0869565	0.0357143	1.28379	920	1064	4.81246	7.45432e-07	9.00092e-06	0.00140439	5.04571	139
TE12_notag	595	+	1	0.0574713	0.0152091	1.9179	609	1052	4.81122	7.50077e-07	9.00092e-06	0.00141315	5.04571	594
TE12_notag	9311	+	1	0.00853789	0.00128894	2.7277	2811	4655	4.7971	8.04883e-07	9.59747e-06	0.0015164	5.01784	9310
TE12_notag	11460	+	1	0.0373303	0.00975015	1.93685	884	1641	4.7922	8.24827e-07	9.77342e-06	0.00155397	5.00995	11459
TE12_notag	10618	+	1	0.0173067	0.00380097	2.18689	1849	2894	4.78606	8.50455e-07	1.00141e-05	0.00160226	4.99939	10617
TE12_notag	10006	+	1	0.0702106	0.0324859	1.11188	997	2124	4.76362	9.50761e-07	1.11124e-05	0.00179123	4.95419	10005
TE12_notag	8339	+	1	0.0205832	0.00433944	2.24589	2332	2074	4.76261	9.55523e-07	1.11124e-05	0.00180021	4.95419	8338
TE12_notag	5686	+	1	0.025	0.00351865	2.82883	1160	1421	4.76132	9.61637e-07	1.11149e-05	0.00181172	4.9541	5685
TE12_notag	4584	+	1	0.0800604	0.0289855	1.46576	662	1035	4.75836	9.7588e-07	1.12107e-05	0.00183856	4.95037	4583
TE12_notag	8561	+	1	0.0397351	0.0173999	1.19134	1812	3046	4.75488	9.92799e-07	1.1336e-05	0.00187043	4.94554	8560
TE12_notag	10840	+	1	0.01781	0.00367512	2.27683	1516	2721	4.74035	1.06674e-06	1.21068e-05	0.00200974	4.91697	10839
TE12_notag	9976	+	1	0.0432383	0.016115	1.42391	1087	2296	4.73438	1.09862e-06	1.2394e-05	0.0020698	4.90679	9975
TE12_notag	11203	+	1	0.0289982	0.0129441	1.16367	3414	3631	4.72719	1.13823e-06	1.27645e-05	0.00214443	4.894	11202
TE12_notag	3294	+	1	0.131356	0.0567787	1.21006	472	863	4.71814	1.19003e-06	1.32664e-05	0.00224201	4.87725	3293
TE12_notag	10267	+	1	0.0473469	0.0168329	1.49199	1225	1604	4.71069	1.23439e-06	1.368e-05	0.00232559	4.86392	10266
TE12_notag	10083	+	1	0.0516917	0.0208927	1.30694	1064	2106	4.70771	1.2526e-06	1.37316e-05	0.0023599	4.86228	10082
TE12_notag	4275	+	1	0.031401	0.0044484	2.81945	828	1124	4.70754	1.25363e-06	1.37316e-05	0.00236184	4.86228	4274
TE12_notag	9362	+	1	0.035528	0.0184635	0.944282	3068	4712	4.69394	1.33998e-06	1.45926e-05	0.00252452	4.83587	9361
TE12_notag	1603	+	1	0.0386473	0.00795053	2.28125	828	1132	4.69062	1.36189e-06	1.4746e-05	0.0025658	4.83133	1602
TE12_notag	8686	+	1	0.0381625	0.0148264	1.36399	1415	2563	4.6878	1.38078e-06	1.48135e-05	0.00260139	4.82934	8685
TE12_notag	7975	+	1	0.0314227	0.0150961	1.05763	2896	4372	4.68735	1.38385e-06	1.48135e-05	0.00260718	4.82934	7974
TE12_notag	10179	+	1	0.0626935	0.0292683	1.09898	1292	2050	4.68094	1.42781e-06	1.51977e-05	0.00268999	4.81822	10178
TE12_notag	2449	+	1	0.0505051	0.0203171	1.31373	1089	2018	4.63967	1.74483e-06	1.84677e-05	0.00328725	4.73359	2448
TE12_notag	1641	+	1	0.0578947	0.0202758	1.51368	950	1233	4.63781	1.76063e-06	1.85308e-05	0.00331702	4.7321	1640
TE12_notag	3066	+	1	0.0560166	0.00925926	2.59689	482	648	4.61679	1.94864e-06	2.03958e-05	0.00367125	4.69046	3065
TE12_notag	1211	+	1	0.106557	0.0456476	1.22302	610	942	4.60604	2.05201e-06	2.1359e-05	0.00386599	4.67042	1210
TE12_notag	859	+	1	0.0958904	0.038961	1.29935	657	924	4.60447	2.06762e-06	2.14033e-05	0.00389541	4.66952	858
TE12_notag	677	+	1	0.0516556	0.0161787	1.67483	755	1298	4.60173	2.09493e-06	2.15675e-05	0.00394685	4.6662	676
TE12_notag	9065	+	1	0.0267658	0.00537634	2.31569	1345	1488	4.59764	2.13651e-06	2.1876e-05	0.00402519	4.66003	9064
TE12_notag	6326	+	1	0.0516014	0.0141549	1.86611	562	1201	4.59636	2.14973e-06	2.18923e-05	0.00405008	4.65971	6325
TE12_notag	10351	+	1	0.0477147	0.0254944	0.904254	1991	4197	4.59501	2.16364e-06	2.19156e-05	0.00407631	4.65925	10350
TE12_notag	7991	+	1	0.0650217	0.0415254	0.646926	2999	4720	4.58836	2.23374e-06	2.25046e-05	0.00420837	4.64773	7990
TE12_notag	4795	+	1	0.0710306	0.0231214	1.61921	718	865	4.58485	2.27157e-06	2.2764e-05	0.00427964	4.64275	4794
TE12_notag	11441	+	1	0.0371795	0.00996885	1.89901	780	1605	4.58198	2.30292e-06	2.28684e-05	0.00433871	4.64076	11440
TE12_notag	1998	+	1	0.0300971	0.00596125	2.33594	1030	1342	4.58168	2.30626e-06	2.28684e-05	0.004345	4.64076	1997
TE12_notag	8096	+	1	0.0149942	0.00412428	1.86219	2601	3637	4.56942	2.44543e-06	2.41215e-05	0.0046072	4.6176	8095
TE12_notag	7532	+	1	0.0861619	0.0288316	1.5794	766	659	4.55603	2.60642e-06	2.55755e-05	0.00491049	4.59218	7531
TE12_notag	10804	+	1	0.023166	0.00668239	1.79357	1554	2544	4.53133	2.93066e-06	2.86081e-05	0.00552137	4.54351	10803
TE12_notag	1778	+	1	0.0382318	0.00942655	2.01997	837	1273	4.53	2.94922e-06	2.86408e-05	0.00555632	4.54301	1777
TE12_notag	10630	+	1	0.0442159	0.0215561	1.03647	1945	2969	4.51552	3.15802e-06	3.048e-05	0.0059497	4.51598	10629
TE12_notag	8978	+	1	0.027673	0.00949487	1.54326	1590	2633	4.51466	3.17096e-06	3.048e-05	0.00597408	4.51598	8977
TE12_notag	8019	+	1	0.0270718	0.0137143	0.981113	3620	5250	4.5096	3.24749e-06	3.10572e-05	0.00611828	4.50784	8018
TE12_notag	10430	+	1	0.0371383	0.0228317	0.70187	4389	7183	4.50633	3.29789e-06	3.13799e-05	0.00621323	4.50335	10429
TE12_notag	1338	+	1	0.0345679	0.00345622	3.32217	405	868	4.50408	3.33311e-06	3.15266e-05	0.00627958	4.50132	1337
TE12_notag	3355	+	1	0.076524	0.0318108	1.2664	771	1226	4.50321	3.34677e-06	3.15266e-05	0.00630532	4.50132	3354
TE12_notag	3851	+	1	0.0834813	0.0299885	1.47705	563	867	4.49031	3.55596e-06	3.32321e-05	0.00669943	4.47844	3850
TE12_notag	10121	+	1	0.0626263	0.0277624	1.17364	990	1801	4.48988	3.56311e-06	3.32321e-05	0.00671289	4.47844	10120
TE12_notag	10981	+	1	0.011323	0.00117555	3.26785	1678	2552	4.48864	3.58403e-06	3.32626e-05	0.00675231	4.47804	10980
TE12_notag	9975	+	1	0.0281426	0.00828248	1.76462	1066	2294	4.4694	3.922e-06	3.62208e-05	0.00738905	4.44104	9974
TE12_notag	2603	+	1	0.0830861	0.0220472	1.91401	337	635	4.45425	4.20929e-06	3.86844e-05	0.0079303	4.41246	2602
TE12_notag	10616	+	1	0.0217628	0.00691324	1.65443	1838	2893	4.44894	4.31485e-06	3.9462e-05	0.00812918	4.40382	10615
TE12_notag	8024	+	1	0.0130122	0.00444273	1.55035	3612	5177	4.44686	4.35672e-06	3.96525e-05	0.00820807	4.40173	8023
TE12_notag	8494	+	1	0.0654135	0.0314825	1.05504	1330	1747	4.44411	4.41292e-06	3.99708e-05	0.00831393	4.39826	8493
TE12_notag	9431	+	1	0.0870288	0.0552113	0.656531	1804	3550	4.43428	4.61912e-06	4.16384e-05	0.00870242	4.38051	9430
TE12_notag	8654	+	1	0.0440729	0.0191524	1.20237	1316	2454	4.43263	4.65446e-06	4.17572e-05	0.008769	4.37927	8653
TE12_notag	1440	+	1	0.0687732	0.0173502	1.9869	538	634	4.42643	4.79022e-06	4.27714e-05	0.00902477	4.36885	1439
TE12_notag	8837	+	1	0.0280597	0.0108661	1.36867	1675	3129	4.4109	5.14708e-06	4.5741e-05	0.00969709	4.33969	8836
TE12_notag	4496	+	1	0.0535714	0.0144766	1.88774	672	898	4.40787	5.21952e-06	4.6167e-05	0.00983358	4.33567	4495
TE12_notag	10031	+	1	0.0219298	0.0044843	2.28994	912	2007	4.40478	5.29458e-06	4.66121e-05	0.009975	4.3315	10030
TE12_notag	8969	+	1	0.0318471	0.0124153	1.35904	1570	2658	4.40054	5.39904e-06	4.73107e-05	0.0101718	4.32504	8968
TE12_notag	4963	+	1	0.0931507	0.0292308	1.67208	365	650	4.39285	5.59359e-06	4.87885e-05	0.0105383	4.31168	4962
TE12_notag	8113	+	1	0.0818218	0.0531026	0.623703	2481	3352	4.38878	5.69947e-06	4.94829e-05	0.0107378	4.30554	8112
TE12_notag	2294	+	1	0.0571429	0.0211961	1.43078	805	1321	4.38618	5.76789e-06	4.98473e-05	0.0108667	4.30236	2293
TE12_notag	2965	+	1	0.0418251	0.00835073	2.32439	526	958	4.38291	5.85535e-06	5.03721e-05	0.0110315	4.29781	2964
TE12_notag	7552	+	1	0.0377176	0.00537634	2.81054	1034	744	4.37911	5.95833e-06	5.1025e-05	0.0112255	4.29222	7551
TE12_notag	3509	+	1	0.0754476	0.0321252	1.23177	782	1214	4.37264	6.13757e-06	5.20586e-05	0.0115632	4.28351	3508
TE12_notag	9736	+	1	0.0698764	0.0435883	0.680865	2347	3556	4.37185	6.15982e-06	5.20586e-05	0.0116051	4.28351	9735
TE12_notag	10968	+	1	0.034204	0.0137485	1.31489	1608	2473	4.37178	6.16193e-06	5.20586e-05	0.0116091	4.28351	10967
TE12_notag	11615	+	1	0.0593178	0.02875	1.0449	2023	1600	4.36972	6.22042e-06	5.23182e-05	0.0117193	4.28135	11614
TE12_notag	9247	+	1	0.0386473	0.0212094	0.865666	2691	4432	4.34052	7.10744e-06	5.94382e-05	0.0133904	4.22593	9246
TE12_notag	3495	+	1	0.0450205	0.0134921	1.73847	733	1260	4.33982	7.13006e-06	5.94382e-05	0.013433	4.22593	3494
TE12_notag	2231	+	1	0.0619638	0.0275818	1.16771	1049	1559	4.32129	7.75587e-06	6.43703e-05	0.0146121	4.19131	2230
TE12_notag	5358	+	1	0.0362998	0.00779727	2.21892	854	1026	4.31723	7.89996e-06	6.52786e-05	0.0148835	4.18523	5357
TE12_notag	804	+	1	0.0632091	0.0205628	1.6201	617	924	4.30999	8.16293e-06	6.6914e-05	0.015379	4.17448	803
TE12_notag	11294	+	1	0.0175	0.00224341	2.96359	800	1783	4.30983	8.16891e-06	6.6914e-05	0.0153902	4.17448	11293
TE12_notag	5603	+	1	0.0677765	0.0282258	1.26377	841	1240	4.30712	8.26961e-06	6.74456e-05	0.0155799	4.17105	5602
TE12_notag	698	+	1	0.0690399	0.0308023	1.16439	927	1396	4.30548	8.33131e-06	6.7656e-05	0.0156962	4.16969	697
TE12_notag	5390	+	1	0.0660277	0.0277551	1.25032	939	1225	4.28555	9.11445e-06	7.36979e-05	0.0171716	4.13254	5389
TE12_notag	9506	+	1	0.0523962	0.0257919	1.02255	1565	2210	4.27607	9.51122e-06	7.65775e-05	0.0179191	4.1159	9505
TE12_notag	10058	+	1	0.0134298	0.001443	3.21829	968	2079	4.26236	1.01142e-05	8.07916e-05	0.0190551	4.09263	10057
TE12_notag	7360	+	1	0.0467033	0.00634921	2.87888	364	630	4.26222	1.01204e-05	8.07916e-05	0.0190668	4.09263	7359
TE12_notag	5849	+	1	0.0729614	0.0282132	1.37076	699	957	4.24521	1.09193e-05	8.68012e-05	0.0205719	4.06147	5848
TE12_notag	5366	+	1	0.04004	0.0121261	1.72333	999	1237	4.23658	1.13476e-05	8.94861e-05	0.0213788	4.04824	5365
TE12_notag	10900	+	1	0.0542169	0.0245546	1.14275	996	2077	4.23649	1.1352e-05	8.94861e-05	0.0213872	4.04824	10899
TE12_notag	5330	+	1	0.0220994	0.00106157	4.37974	724	942	4.23545	1.14048e-05	8.95279e-05	0.0214867	4.04804	5329
TE12_notag	891	+	1	0.0367232	0.00736842	2.31726	708	950	4.23317	1.15212e-05	9.00662e-05	0.0217059	4.04544	890
TE12_notag	5109	+	1	0.0945347	0.0452675	1.06237	677	1215	4.23129	1.16175e-05	9.04437e-05	0.0218874	4.04362	5108
TE12_notag	9725	+	1	0.0473242	0.0262206	0.851876	2261	3318	4.22405	1.19976e-05	9.3018e-05	0.0226034	4.03143	9724
TE12_notag	11289	+	1	0.0309893	0.0087108	1.83089	839	1722	4.21595	1.24364e-05	9.59261e-05	0.0234302	4.01806	11288
TE12_notag	10180	+	1	0.0380518	0.0151812	1.32568	1314	2042	4.21371	1.25603e-05	9.59261e-05	0.0236635	4.01806	10179
TE12_notag	10817	+	1	0.0551831	0.0311797	0.82362	1939	3111	4.21357	1.25681e-05	9.59261e-05	0.0236783	4.01806	10816
TE12_notag	8600	+	1	0.0505108	0.0272843	0.888522	1762	3152	4.21343	1.25763e-05	9.59261e-05	0.0236937	4.01806	8599
TE12_notag	9866	+	1	0.036729	0.0161696	1.18364	1443	2783	4.21098	1.27135e-05	9.65813e-05	0.0239522	4.01511	9865
TE12_notag	8152	+	1	0.0118846	0.00379126	1.64834	3534	4484	4.20987	1.27757e-05	9.66641e-05	0.0240694	4.01473	8151
TE12_notag	1988	+	1	0.0382166	0.0125611	1.60524	1099	1433	4.20663	1.29603e-05	9.76688e-05	0.0244172	4.01024	1987
TE12_notag	5766	+	1	0.0335968	0.00386598	3.11942	506	776	4.19868	1.34237e-05	0.000100758	0.0252902	3.99672	5765
TE12_notag	4698	+	1	0.0967742	0.0415184	1.22087	589	843	4.19638	1.35609e-05	0.000101384	0.0255487	3.99403	4697
TE12_notag	8349	+	1	0.0239928	0.00714678	1.74723	2209	1819	4.19108	1.38816e-05	0.000103371	0.0261529	3.9856	8348
TE12_notag	3715	+	1	0.04	0.0071599	2.48199	475	838	4.18386	1.43297e-05	0.000106288	0.0269972	3.97352	3714
TE12_notag	11383	+	1	0.0241935	0.00885269	1.45043	1736	2824	4.18055	1.45401e-05	0.000107426	0.0273936	3.96889	11382
TE12_notag	658	+	1	0.145995	0.0864	0.756814	774	1250	4.17778	1.47185e-05	0.000108319	0.0277297	3.96529	657
TE12_notag	11443	+	1	0.03375	0.00989487	1.77014	800	1617	4.1749	1.49062e-05	0.000109273	0.0280832	3.96149	11442
TE12_notag	11520	+	1	0.0596628	0.0238829	1.32085	771	1298	4.15713	1.61135e-05	0.000117666	0.0303579	3.92935	11519
TE12_notag	106	+	1	0.0253165	0.0051395	2.30038	948	1362	4.14573	1.69364e-05	0.000123198	0.0319082	3.9094	105
TE12_notag	8929	+	1	0.0393996	0.0154845	1.34736	1066	2002	4.13858	1.74735e-05	0.000126359	0.03292	3.8984	8928
TE12_notag	1092	+	1	0.0549451	0.013459	2.02942	455	743	4.13816	1.75051e-05	0.000126359	0.0329796	3.8984	1091
TE12_notag	4222	+	1	0.066778	0.0250482	1.41467	599	1038	4.1345	1.77867e-05	0.000127901	0.0335101	3.89312	4221
TE12_notag	5497	+	1	0.146402	0.0867303	0.755328	806	1153	4.13276	1.79216e-05	0.000128381	0.0337642	3.8915	5496
TE12_notag	5778	+	1	0.108348	0.0495169	1.12968	563	828	4.13156	1.80153e-05	0.000128564	0.0339408	3.89088	5777
TE12_notag	10297	+	1	0.0383212	0.0137157	1.48231	1096	1604	4.12722	1.83584e-05	0.000130518	0.0345872	3.88433	10296
TE12_notag	7355	+	1	0.0494186	0.00806452	2.61539	344	620	4.11903	1.90233e-05	0.000134736	0.0358399	3.87051	7354
TE12_notag	11347	+	1	0.202516	0.139208	0.540797	795	1918	4.11745	1.91548e-05	0.000135159	0.0360876	3.86915	11346
TE12_notag	634	+	1	0.0239521	0.00281426	3.08932	668	1066	4.11475	1.93803e-05	0.00013624	0.0365124	3.86569	633
TE12_notag	8912	+	1	0.0234249	0.00722175	1.69762	1238	2354	4.10471	2.02413e-05	0.000141764	0.0381345	3.84843	8911
TE12_notag	1354	+	1	0.12892	0.0651659	0.984286	574	844	4.09781	2.08543e-05	0.000145304	0.0392895	3.83772	1353
TE12_notag	4345	+	1	0.0471822	0.015274	1.62716	763	1113	4.09729	2.09009e-05	0.000145304	0.0393773	3.83772	4344
TE12_notag	9008	+	1	0.0283944	0.0111876	1.34371	1937	2324	4.09552	2.10615e-05	0.000145882	0.03968	3.836	9007
TE12_notag	10920	+	1	0.0225499	0.00653595	1.78665	1153	2295	4.09269	2.13195e-05	0.000147128	0.0401658	3.83231	10919
TE12_notag	11303	+	1	0.0422886	0.0158817	1.4129	804	1826	4.08028	2.2491e-05	0.000154646	0.0423731	3.81066	11302
TE12_notag	11454	+	1	0.0144231	0.00124844	3.53018	832	1602	4.07681	2.28292e-05	0.0001564	0.0430101	3.80576	11453
TE12_notag	10178	+	1	0.0220588	0.00596421	1.88695	1224	2012	4.06898	2.36095e-05	0.000160872	0.0444803	3.79352	10177
TE12_notag	10009	+	1	0.0178042	0.00374532	2.24905	1011	2136	4.06856	2.36526e-05	0.000160872	0.0445615	3.79352	10008
TE12_notag	590	+	1	0.0555556	0.0184466	1.59058	576	1030	4.06753	2.37568e-05	0.000160999	0.0447578	3.79318	589
TE12_notag	5672	+	1	0.0673077	0.030025	1.16461	936	1199	4.06487	2.40293e-05	0.000162262	0.0452712	3.78978	5671
TE12_notag	8838	+	1	0.0593318	0.0347003	0.773857	1736	3170	4.04803	2.58253e-05	0.000173767	0.0486548	3.76003	8837
TE12_notag	1889	+	1	0.0549872	0.0207612	1.4052	782	1156	4.04614	2.60349e-05	0.000174554	0.0490497	3.75807	1888
TE12_notag	9441	+	1	0.0180371	0.00630011	1.51752	1885	3492	4.04511	2.61496e-05	0.000174701	0.0492658	3.7577	9440
TE12_notag	2918	+	1	0.0384	0.00916497	2.0669	625	982	4.02854	2.80619e-05	0.000186586	0.0528686	3.72912	2917
TE12_notag	8784	+	1	0.0533415	0.0298364	0.838186	1631	3117	4.0273	2.82104e-05	0.000186586	0.0531485	3.72912	8783
TE12_notag	10261	+	1	0.0657066	0.0325255	1.01447	1111	1568	4.02717	2.82256e-05	0.000186586	0.0531771	3.72912	10260
TE12_notag	10587	+	1	0.0167015	0.00446595	1.90294	1437	2687	4.02473	2.852e-05	0.000187873	0.0537317	3.72614	10586
TE12_notag	9092	+	1	0.0220426	0.00513149	2.10284	1361	1559	4.02233	2.88132e-05	0.000189143	0.0542841	3.72321	9091
TE12_notag	8970	+	1	0.0308953	0.013148	1.23254	1586	2662	4.0187	2.92598e-05	0.000191395	0.0551256	3.71807	8969
TE12_notag	5037	+	1	0.107692	0.0572207	0.912306	780	1101	4.0179	2.93595e-05	0.000191395	0.0553132	3.71807	5036
TE12_notag	6803	+	1	0.140436	0.0664606	1.07934	413	647	4.00034	3.16262e-05	0.000205461	0.0595838	3.68727	6802
TE12_notag	5036	+	1	0.0965909	0.0479323	1.01089	704	1064	3.99737	3.20257e-05	0.000207341	0.0603363	3.68331	5035
TE12_notag	3835	+	1	0.036961	0.00634518	2.54227	487	788	3.99082	3.29224e-05	0.000212417	0.0620258	3.67281	3834
TE12_notag	9132	+	1	0.0604575	0.0333165	0.859685	1836	1981	3.98408	3.38707e-05	0.00021779	0.0638123	3.66196	9131
TE12_notag	5594	+	1	0.036036	0.010101	1.83494	777	1188	3.98053	3.43803e-05	0.000220315	0.0647725	3.65696	5593
TE12_notag	3951	+	1	0.043578	0.00963855	2.17671	436	830	3.97179	3.56675e-05	0.000227788	0.0671976	3.64247	3950
TE12_notag	7797	+	1	0.042486	0.0248702	0.772569	2848	3659	3.9708	3.58166e-05	0.000227968	0.0674784	3.64213	7796
TE12_notag	5469	+	1	0.0436681	0.00924703	2.23952	458	757	3.9446	3.9966e-05	0.000253522	0.075296	3.59598	5468
TE12_notag	4966	+	1	0.047619	0.00918836	2.37366	378	653	3.94357	4.01387e-05	0.000253763	0.0756213	3.59557	4965
TE12_notag	7157	+	1	0.0246734	0.0037594	2.71439	689	1064	3.93121	4.22605e-05	0.000266283	0.0796188	3.57466	7156
TE12_notag	1640	+	1	0.0450549	0.0164069	1.45738	910	1219	3.91981	4.43089e-05	0.00027826	0.083478	3.55555	1639
TE12_notag	5864	+	1	0.0618557	0.0242105	1.35327	776	950	3.91736	4.47614e-05	0.000280168	0.0843305	3.55258	5863
TE12_notag	4	+	1	0.0180624	0.00288018	2.64876	609	1736	3.91602	4.50108e-05	0.000280796	0.0848003	3.55161	3
TE12_notag	9344	+	1	0.0231092	0.0113788	1.02212	2856	4482	3.91133	4.58938e-05	0.00028536	0.086464	3.54461	9343
TE12_notag	10377	+	1	0.0359147	0.021176	0.762143	2673	5289	3.89369	4.93656e-05	0.000305937	0.0930047	3.51437	10376
TE12_notag	7146	+	1	0.0261708	0.00515021	2.34525	726	1165	3.89221	4.96681e-05	0.000306351	0.0935747	3.51378	7145
TE12_notag	2800	+	1	0.0482375	0.0122117	1.98189	539	737	3.89177	4.97576e-05	0.000306351	0.0937433	3.51378	2799
TE12_notag	11296	+	1	0.0553506	0.0253583	1.12614	813	1814	3.88604	5.09462e-05	0.000312647	0.0959826	3.50495	11295
TE12_notag	5240	+	1	0.0883392	0.0393701	1.16595	566	889	3.88279	5.16334e-05	0.000315445	0.0972773	3.50108	5239
TE12_notag	9471	+	1	0.0492397	0.0253593	0.957309	1381	2366	3.8823	5.1737e-05	0.000315445	0.0974726	3.50108	9470
TE12_notag	11205	+	1	0.0200174	0.00897616	1.15709	3447	3565	3.87935	5.2369e-05	0.000317273	0.0986631	3.49857	11204
TE12_notag	4483	+	1	0.0447761	0.0135135	1.72833	670	962	3.87895	5.24545e-05	0.000317273	0.0988242	3.49857	4482
TE12_notag	3295	+	1	0.120301	0.061742	0.962321	532	907	3.87854	5.2542e-05	0.000317273	0.0989891	3.49857	3294
TE12_notag	4235	+	1	0.0648276	0.0278746	1.21766	725	1148	3.87556	5.31907e-05	0.00031961	0.100211	3.49538	4234
TE12_notag	1095	+	1	0.0350109	0.00542005	2.69143	457	738	3.8752	5.32683e-05	0.00031961	0.100357	3.49538	1094
TE12_notag	470	+	1	0.0479896	0.0176471	1.44329	771	1190	3.87399	5.35342e-05	0.000320185	0.100858	3.4946	469
TE12_notag	324	+	1	0.0135338	0.00184388	2.87575	1995	1627	3.86121	5.64137e-05	0.00033634	0.106283	3.47322	323
TE12_notag	6249	+	1	0.0462555	0.0114358	2.01606	454	787	3.84674	5.98492e-05	0.000355697	0.112756	3.44892	6248
TE12_notag	11131	+	1	0.0368924	0.0204896	0.848429	2304	3758	3.8438	6.05726e-05	0.000358108	0.114119	3.44599	11130
TE12_notag	8483	+	1	0.0948693	0.0549669	0.787379	1033	1510	3.84354	6.06351e-05	0.000358108	0.114237	3.44599	8482
TE12_notag	9985	+	1	0.021215	0.00606343	1.80688	1037	2144	3.83998	6.1522e-05	0.000362211	0.115908	3.44104	9984
TE12_notag	5648	+	1	0.0845443	0.0415896	1.02348	757	1082	3.83907	6.1751e-05	0.000362426	0.116339	3.44078	5647
TE12_notag	7994	+	1	0.0150474	0.00631446	1.25279	3057	4751	3.83636	6.24354e-05	0.000365305	0.117628	3.43734	7993
TE12_notag	3530	+	1	0.0302632	0.00759494	1.99445	760	1185	3.83452	6.29055e-05	0.000366916	0.118514	3.43543	3529
TE12_notag	10157	+	1	0.0160256	0.00409333	1.96904	1248	2443	3.81949	6.68644e-05	0.000388804	0.125972	3.41027	10156
TE12_notag	1785	+	1	0.0398671	0.0140955	1.49996	903	1277	3.81355	6.84911e-05	0.000397037	0.129037	3.40117	1784
TE12_notag	1684	+	1	0.0256616	0.00714286	1.84504	1247	1400	3.8059	7.06459e-05	0.000408272	0.133097	3.38905	1683
TE12_notag	7462	+	1	0.0881671	0.0348331	1.33978	431	689	3.79772	7.30179e-05	0.00042069	0.137566	3.37604	7461
TE12_notag	2199	+	1	0.0171891	0.003125	2.45956	989	1600	3.78801	7.59291e-05	0.000436129	0.14305	3.36038	2198
TE12_notag	3889	+	1	0.0378072	0.00941423	2.00575	529	956	3.78661	7.63572e-05	0.000437255	0.143857	3.35926	3888
TE12_notag	7767	+	1	0.0117371	0.00348712	1.75096	2130	3728	3.78357	7.72989e-05	0.000441306	0.145631	3.35526	7766
TE12_notag	281	+	1	0.0608788	0.0334572	0.86362	1889	1614	3.77532	7.99027e-05	0.000453593	0.150537	3.34333	280
TE12_notag	447	+	1	0.0306513	0.00789474	1.95699	783	1140	3.77522	7.99325e-05	0.000453593	0.150593	3.34333	446
TE12_notag	9341	+	1	0.0176471	0.00783875	1.17073	2720	4465	3.77375	8.04049e-05	0.000454903	0.151483	3.34208	9340
TE12_notag	2590	+	1	0.0393939	0.00615385	2.67841	330	650	3.76662	8.27377e-05	0.0004667	0.155878	3.33096	2589
TE12_notag	8036	+	1	0.0317549	0.0191601	0.728876	3590	5167	3.76284	8.39975e-05	0.000472392	0.158251	3.3257	8035
TE12_notag	10816	+	1	0.0404095	0.0218883	0.884536	1856	3061	3.75932	8.5188e-05	0.000476244	0.160494	3.32217	10815
TE12_notag	2678	+	1	0.05	0.0134048	1.89918	440	746	3.75737	8.58541e-05	0.000478548	0.161749	3.32007	2677
TE12_notag	842	+	1	0.0337942	0.00821355	2.0407	651	974	3.75376	8.71006e-05	0.000484063	0.164097	3.3151	841
TE12_notag	2391	+	1	0.0894608	0.0494915	0.854074	816	1475	3.7505	8.82397e-05	0.000488639	0.166244	3.31101	2390
TE12_notag	4654	+	1	0.0665399	0.0260304	1.35402	526	922	3.74993	8.84426e-05	0.000488639	0.166626	3.31101	4653
TE12_notag	7708	+	1	0.0150538	0.00268384	2.48775	930	1863	3.74818	8.90618e-05	0.000490621	0.167792	3.30925	7707

## Sheet: Table S4. WT exp 1 replicate 2
chromosome	position	strand	term_dist	cmct_tcr	input_tcr	tcr_fc	cmct_cvg	input_cvg	z	pval	adj_pval_bh	adj_pval_bonferroni	m_log10_adj_pval_bh	psi site
RNA_spike_174	44	+	1	0.361137	0.00477737	6.24019	1055	31398	89.7432	0	0	0	255	43
TE12_notag	7746	+	1	0.182645	0.00304684	5.90558	1210	14113	46.076	0	0	0	255	7745
TE12_notag	7760	+	1	0.0702314	0.00181547	5.2737	1253	15423	28.0223	4.34266e-173	2.85458e-170	8.56373e-170	169.544	7759
TE12_notag	5796	+	1	0.153639	0.0135747	3.50055	371	3536	15.8705	5.07008e-57	2.49955e-54	9.9982e-54	53.6021	5795
TE12_notag	7781	+	1	0.0924956	0.026625	1.7966	1719	16000	14.5245	4.23608e-48	1.67071e-45	8.35355e-45	44.7771	7780
TE12_notag	8715	+	1	0.112661	0.0263477	2.09624	932	9906	13.9461	1.66056e-44	5.45771e-42	3.27462e-41	41.263	8714
TE12_notag	9265	+	1	0.0515085	0.00936462	2.45952	1359	18367	13.6187	1.55014e-42	4.36696e-40	3.05688e-39	39.3598	9264
TE12_notag	11158	+	1	0.0577125	0.0132199	2.12617	1906	14221	13.5443	4.28192e-42	1.05549e-39	8.44394e-39	38.9765	11157
TE12_notag	9638	+	1	0.0633397	0.00999388	2.66399	1042	9806	13.4173	2.39293e-41	5.24318e-39	4.71886e-38	38.2804	9637
TE12_notag	9264	+	1	0.05	0.00886311	2.49604	1300	18278	13.3871	3.59609e-41	7.09149e-39	7.09149e-38	38.1493	9263
TE12_notag	7970	+	1	0.0444638	0.00705105	2.65672	1147	22408	13.1785	5.83613e-40	1.04626e-37	1.15089e-36	36.9804	7969
TE12_notag	9646	+	1	0.0802092	0.0188998	2.0854	1147	10053	12.5565	1.83021e-36	3.00764e-34	3.60917e-33	33.5218	9645
TE12_notag	7990	+	1	0.0439906	0.00845544	2.37924	1273	22589	12.188	1.80129e-34	2.73242e-32	3.55215e-31	31.5635	7989
TE12_notag	10949	+	1	0.0666667	0.00990991	2.75002	795	6660	12.0687	7.7319e-34	1.08909e-31	1.52473e-30	30.9629	10948
TE12_notag	7764	+	1	0.0590353	0.015294	1.94861	1389	15954	11.513	5.67136e-31	7.45595e-29	1.11839e-27	28.1275	7763
TE12_notag	7976	+	1	0.0647841	0.0175616	1.88322	1204	22777	11.4253	1.56254e-30	1.92583e-28	3.08132e-27	27.7154	7975
TE12_notag	10045	+	1	0.0257186	0.000929985	4.78946	661	7527	11.3031	6.33647e-30	7.35031e-28	1.24955e-26	27.1337	10044
TE12_notag	10405	+	1	0.0479735	0.0150186	1.67549	2418	18577	11.2192	1.64083e-29	1.79762e-27	3.23572e-26	26.7453	10404
TE12_notag	7765	+	1	0.0406732	0.00839967	2.27567	1426	15953	11.1709	2.82932e-29	2.93654e-27	5.57943e-26	26.5322	7764
TE12_notag	11584	+	1	0.0771704	0.0119048	2.69651	1244	2940	11.08	7.84208e-29	7.73229e-27	1.54646e-25	26.1117	11583
TE12_notag	10598	+	1	0.0730282	0.0180955	2.01283	1027	8842	10.9293	4.17558e-28	3.92107e-26	8.23425e-25	25.4066	10597
TE12_notag	9285	+	1	0.0425963	0.00989148	2.10647	1479	17692	10.9121	5.04371e-28	4.521e-26	9.94619e-25	25.3448	9284
TE12_notag	7932	+	1	0.0304147	0.00446093	2.76936	1085	18606	10.8592	9.01896e-28	7.73278e-26	1.77854e-24	25.1117	7931
TE12_notag	9281	+	1	0.0148951	0.00115856	3.68443	1477	18126	10.8508	9.88921e-28	8.12564e-26	1.95015e-24	25.0901	9280
TE12_notag	11171	+	1	0.0421662	0.0125542	1.74792	2419	15453	10.6114	1.31886e-26	1.04032e-24	2.6008e-23	23.9828	11170
TE12_notag	11580	+	1	0.22123	0.0924754	1.25841	1008	2844	10.5786	1.87346e-26	1.42095e-24	3.69447e-23	23.8474	11579
TE12_notag	8788	+	1	0.0693878	0.0179221	1.95294	980	10992	10.4932	4.64347e-26	3.39145e-24	9.15692e-23	23.4696	8787
TE12_notag	7532	+	1	0.0946429	0.0136879	2.78959	560	2557	10.4756	5.58951e-26	3.93661e-24	1.10225e-22	23.4049	7531
TE12_notag	9440	+	1	0.0513834	0.0110537	2.21677	1012	12394	10.4634	6.36032e-26	4.32501e-24	1.25425e-22	23.364	9439
TE12_notag	9566	+	1	0.0293561	0.00325419	3.17329	1056	8297	10.1766	1.26164e-24	8.29317e-23	2.48795e-21	22.0813	9565
TE12_notag	10954	+	1	0.0481523	0.00824378	2.54623	893	6793	9.94305	1.35208e-23	8.60097e-22	2.6663e-20	21.0655	10953
TE12_notag	11519	+	1	0.104322	0.0248377	2.07044	671	3543	9.93796	1.42293e-23	8.76881e-22	2.80602e-20	21.0571	11518
TE12_notag	11427	+	1	0.0573614	0.0074	2.95448	523	5000	9.93078	1.52933e-23	9.13891e-22	3.01584e-20	21.0391	11426
TE12_notag	9124	+	1	0.0446623	0.00726533	2.61996	918	6882	9.91158	1.85373e-23	1.07516e-21	3.65555e-20	20.9685	9123
TE12_notag	10411	+	1	0.0222576	0.00485847	2.19572	2516	18936	9.906	1.96019e-23	1.10443e-21	3.8655e-20	20.9569	10410
TE12_notag	5537	+	1	0.0541796	0.00648379	3.06284	646	4010	9.89389	2.21241e-23	1.21191e-21	4.36287e-20	20.9165	5536
TE12_notag	11162	+	1	0.0577736	0.0213992	1.43286	2129	14580	9.84569	3.57731e-23	1.90661e-21	7.05445e-20	20.7197	11161
TE12_notag	8734	+	1	0.0599002	0.0173461	1.78795	1202	12510	9.81066	5.06498e-23	2.62846e-21	9.98815e-20	20.5803	8733
TE12_notag	10086	+	1	0.0285285	0.00213736	3.7385	666	7018	9.80677	5.26434e-23	2.66187e-21	1.03813e-19	20.5748	10085
TE12_notag	8773	+	1	0.0266204	0.00293311	3.18203	864	10569	9.76382	8.04851e-23	3.96792e-21	1.58717e-19	20.4014	8772
TE12_notag	7994	+	1	0.0254958	0.00487505	2.38677	1412	22769	9.67293	1.96475e-22	9.44999e-21	3.87449e-19	20.0246	7993
TE12_notag	7531	+	1	0.119608	0.0260355	2.19976	510	2535	9.6443	2.59823e-22	1.21993e-20	5.12371e-19	19.9137	7530
TE12_notag	10554	+	1	0.0382627	0.00680876	2.49047	967	10134	9.60968	3.63887e-22	1.6688e-20	7.17584e-19	19.7776	10553
TE12_notag	8982	+	1	0.038858	0.00771118	2.33319	1261	8559	9.59826	4.06528e-22	1.82199e-20	8.01674e-19	19.7395	8981
TE12_notag	11545	+	1	0.0432309	0.00448312	3.26949	879	3792	9.59548	4.17648e-22	1.83022e-20	8.23601e-19	19.7375	11544
TE12_notag	11205	+	1	0.0281042	0.00623591	2.17212	1957	13310	9.54404	6.86874e-22	2.9446e-20	1.35451e-18	19.531	11204
TE12_notag	10952	+	1	0.0385542	0.00536673	2.84477	830	6708	9.53945	7.17965e-22	3.0124e-20	1.41583e-18	19.5211	10951
TE12_notag	10977	+	1	0.0232143	0.00203252	3.51367	1120	7380	9.53361	7.59537e-22	3.12043e-20	1.49781e-18	19.5058	10976
TE12_notag	7767	+	1	0.017507	0.00215299	3.02352	1428	15792	9.50876	9.64746e-22	3.88261e-20	1.90248e-18	19.4109	7766
TE12_notag	11520	+	1	0.0853147	0.0189694	2.16912	715	3532	9.46267	1.50094e-21	5.91971e-20	2.95986e-18	19.2277	11519
TE12_notag	11159	+	1	0.0443425	0.0143226	1.63039	1962	14313	9.39428	2.88054e-21	1.11381e-19	5.68042e-18	18.9532	11158
TE12_notag	10472	+	1	0.0345609	0.00940228	1.87806	1765	17868	9.39133	2.96233e-21	1.12341e-19	5.84172e-18	18.9495	10471
TE12_notag	8561	+	1	0.0575916	0.0149806	1.94277	955	10814	9.38271	3.21488e-21	1.19618e-19	6.33975e-18	18.9222	8560
TE12_notag	8094	+	1	0.0335008	0.00696545	2.26591	1194	14213	9.31389	6.16188e-21	2.25023e-19	1.21512e-17	18.6478	8093
TE12_notag	8084	+	1	0.0275374	0.00517109	2.41285	1271	15664	9.29783	7.16739e-21	2.56983e-19	1.41341e-17	18.5901	8083
TE12_notag	9821	+	1	0.0354906	0.00680465	2.38284	958	14108	9.28956	7.74667e-21	2.72793e-19	1.52764e-17	18.5642	9820
TE12_notag	9369	+	1	0.050175	0.0174107	1.527	1714	18839	9.24388	1.1886e-20	4.11215e-19	2.34392e-17	18.3859	9368
TE12_notag	10216	+	1	0.107463	0.0320539	1.74526	670	4898	9.21872	1.50333e-20	5.11132e-19	2.96456e-17	18.2915	10215
TE12_notag	2129	+	1	0.117647	0.0306282	1.94153	459	4473	9.20193	1.75787e-20	5.7829e-19	3.46652e-17	18.2379	2128
TE12_notag	9337	+	1	0.0300587	0.00650067	2.20912	1364	16306	9.20183	1.7595e-20	5.7829e-19	3.46974e-17	18.2379	9336
TE12_notag	8019	+	1	0.0320946	0.00890313	1.84995	1776	22464	9.18631	2.03273e-20	6.57139e-19	4.00855e-17	18.1823	8018
TE12_notag	8949	+	1	0.025	0.00232622	3.42587	840	7308	9.13453	3.2846e-20	1.04471e-18	6.47723e-17	17.981	8948
TE12_notag	5330	+	1	0.037037	0.00134635	4.78185	459	2971	9.12298	3.65447e-20	1.14391e-18	7.20662e-17	17.9416	5329
TE12_notag	9008	+	1	0.0376506	0.00792517	2.24816	1328	7697	9.0764	5.61105e-20	1.72891e-18	1.1065e-16	17.7622	9007
TE12_notag	9907	+	1	0.0394737	0.00689804	2.51663	760	9278	8.96409	1.56429e-19	4.74582e-18	3.08478e-16	17.3237	9906
TE12_notag	11581	+	1	0.113004	0.0386986	1.54603	1115	2920	8.94153	1.91918e-19	5.73427e-18	3.78462e-16	17.2415	11580
TE12_notag	11441	+	1	0.053913	0.00860621	2.64718	575	4764	8.89745	2.85723e-19	8.40965e-18	5.63447e-16	17.0752	11440
TE12_notag	4440	+	1	0.114613	0.0244911	2.22644	349	3144	8.87749	3.41919e-19	9.91566e-18	6.74265e-16	17.0037	4439
TE12_notag	6589	+	1	0.12069	0.0160173	2.9136	174	2310	8.81716	5.86973e-19	1.65522e-17	1.15751e-15	16.7811	6588
TE12_notag	2615	+	1	0.139037	0.0227838	2.6094	187	2414	8.81705	5.87552e-19	1.65522e-17	1.15865e-15	16.7811	2614
TE12_notag	9263	+	1	0.0231445	0.00422752	2.45278	1253	18214	8.8016	6.74389e-19	1.87309e-17	1.32989e-15	16.7274	9262
TE12_notag	8784	+	1	0.06866	0.0212057	1.69502	903	10799	8.79698	7.0276e-19	1.92478e-17	1.38584e-15	16.7156	8783
TE12_notag	2177	+	1	0.0996785	0.0288154	1.79044	622	4685	8.78317	7.94688e-19	2.14675e-17	1.56712e-15	16.6682	2176
TE12_notag	11573	+	1	0.0800525	0.0178508	2.16496	762	2801	8.76289	9.51512e-19	2.53565e-17	1.87638e-15	16.5959	11572
TE12_notag	8096	+	1	0.0204429	0.00297554	2.78038	1174	13779	8.73293	1.24075e-18	3.26235e-17	2.44676e-15	16.4865	8095
TE12_notag	9358	+	1	0.0402219	0.0119472	1.75131	1442	16824	8.71558	1.44635e-18	3.7529e-17	2.85221e-15	16.4256	9357
TE12_notag	9586	+	1	0.0799663	0.0302556	1.40219	1188	9585	8.70615	1.5718e-18	4.02544e-17	3.09959e-15	16.3952	9585
TE12_notag	11120	+	1	0.0126162	0.00112206	3.49105	1506	12477	8.6836	1.91709e-18	4.84681e-17	3.78051e-15	16.3145	11119
TE12_notag	5933	+	1	0.0581114	0.00814614	2.83463	413	4051	8.61544	3.48378e-18	8.69621e-17	6.87001e-15	16.0607	5932
TE12_notag	7993	+	1	0.0361533	0.0103934	1.79846	1383	22803	8.59019	4.34125e-18	1.07012e-16	8.56094e-15	15.9706	7992
TE12_notag	1083	+	1	0.0401235	0.001554	4.69039	324	2574	8.56788	5.27037e-18	1.28311e-16	1.03932e-14	15.8917	1082
TE12_notag	8254	+	1	0.126904	0.049902	1.34656	788	5611	8.56416	5.44318e-18	1.30902e-16	1.07339e-14	15.8831	8253
TE12_notag	7808	+	1	0.0451039	0.015749	1.51799	1685	17017	8.5541	5.93973e-18	1.41122e-16	1.17131e-14	15.8504	7807
TE12_notag	10616	+	1	0.0320856	0.00637493	2.33144	1122	9255	8.5395	6.73996e-18	1.58229e-16	1.32912e-14	15.8007	10615
TE12_notag	6590	+	1	0.242291	0.0743298	1.70473	227	2462	8.52512	7.63257e-18	1.75109e-16	1.50514e-14	15.7567	6589
TE12_notag	9456	+	1	0.0431472	0.00935104	2.20607	788	10694	8.52506	7.6366e-18	1.75109e-16	1.50594e-14	15.7567	9455
TE12_notag	3851	+	1	0.110448	0.0231812	2.25234	335	2804	8.51398	8.40319e-18	1.90472e-16	1.65711e-14	15.7202	3850
TE12_notag	10688	+	1	0.0387789	0.00910111	2.09116	1212	8021	8.50251	9.2771e-18	2.07891e-16	1.82944e-14	15.6822	10687
TE12_notag	10083	+	1	0.0574887	0.0131053	2.13313	661	7249	8.49604	9.80818e-18	2.15872e-16	1.93417e-14	15.6658	10082
TE12_notag	5463	+	1	0.0682731	0.00693431	3.29949	249	2740	8.49552	9.85219e-18	2.15872e-16	1.94285e-14	15.6658	5462
TE12_notag	11574	+	1	0.0670886	0.0134155	2.32216	790	2758	8.45912	1.34698e-17	2.91896e-16	2.65625e-14	15.5348	11573
TE12_notag	10925	+	1	0.0783699	0.0220578	1.82901	638	7027	8.44125	1.56975e-17	3.36472e-16	3.09554e-14	15.4731	10924
TE12_notag	10006	+	1	0.0893204	0.0245972	1.86049	515	6952	8.43708	1.62677e-17	3.44945e-16	3.20799e-14	15.4622	10005
TE12_notag	8125	+	1	0.0261952	0.00604797	2.11478	1527	14385	8.41254	2.00614e-17	4.20863e-16	3.95611e-14	15.3759	8124
TE12_notag	6767	+	1	0.0505051	0.00265554	4.24935	198	2636	8.4094	2.06062e-17	4.27742e-16	4.06355e-14	15.3688	6766
TE12_notag	10833	+	1	0.0182876	0.00193611	3.23964	1203	8264	8.38045	2.63631e-17	5.41541e-16	5.19879e-14	15.2664	10832
TE12_notag	56	+	1	0.0255403	0.00169843	3.9105	509	5299	8.36389	3.03413e-17	6.16836e-16	5.98331e-14	15.2098	55
TE12_notag	8588	+	1	0.0197585	0.00225203	3.13317	911	10213	8.35496	3.2727e-17	6.58546e-16	6.45375e-14	15.1814	8587
TE12_notag	5465	+	1	0.0816327	0.0105422	2.95297	245	2656	8.34663	3.51206e-17	6.99574e-16	6.92578e-14	15.1552	5464
TE12_notag	10185	+	1	0.026616	0.00295276	3.17216	789	6096	8.33366	3.91895e-17	7.72816e-16	7.72816e-14	15.1119	10184
TE12_notag	8024	+	1	0.0156337	0.00291784	2.42169	1791	21934	8.32536	4.20373e-17	8.20768e-16	8.28975e-14	15.0858	8023
TE12_notag	11460	+	1	0.0468521	0.00829187	2.49834	683	4824	8.3032	5.06733e-17	9.79683e-16	9.99277e-14	15.0089	11459
TE12_notag	6782	+	1	0.0607735	0.00425039	3.83778	181	2588	8.28072	6.12158e-17	1.17201e-15	1.20718e-13	14.9311	6781
TE12_notag	10816	+	1	0.0547504	0.0176776	1.63094	1242	8655	8.26908	6.75008e-17	1.27956e-15	1.33112e-13	14.8929	10815
TE12_notag	4496	+	1	0.0620347	0.00892004	2.79795	403	3139	8.26797	6.81308e-17	1.27956e-15	1.34354e-13	14.8929	4495
TE12_notag	9311	+	1	0.00947226	0.000818044	3.53346	1478	17114	8.23169	9.22957e-17	1.71705e-15	1.82007e-13	14.7652	9310
TE12_notag	8339	+	1	0.0300926	0.00576744	2.3834	1728	5375	8.18521	1.35912e-16	2.50485e-15	2.68018e-13	14.6012	8338
TE12_notag	10261	+	1	0.0943114	0.0297503	1.66453	668	4605	8.16311	1.63258e-16	2.98097e-15	3.21945e-13	14.5256	10260
TE12_notag	9563	+	1	0.0174081	0.00168614	3.36797	1034	8303	8.15747	1.71052e-16	3.09462e-15	3.37314e-13	14.5094	9562
TE12_notag	9465	+	1	0.0272206	0.00376263	2.85489	698	9302	8.15616	1.72922e-16	3.10003e-15	3.41003e-13	14.5086	9464
TE12_notag	10508	+	1	0.0609511	0.0245204	1.31367	1493	14804	8.15256	1.78144e-16	3.16487e-15	3.513e-13	14.4996	10507
TE12_notag	7462	+	1	0.101754	0.0206659	2.29977	285	3484	8.15001	1.8194e-16	3.20344e-15	3.58785e-13	14.4944	7461
TE12_notag	8648	+	1	0.0624093	0.0172536	1.85486	689	9853	8.1442	1.90893e-16	3.32175e-15	3.76442e-13	14.4786	8647
TE12_notag	9829	+	1	0.0563231	0.0176978	1.67015	941	13561	8.14349	1.92028e-16	3.32175e-15	3.7868e-13	14.4786	9828
TE12_notag	74	+	1	0.0388889	0.00513558	2.92076	540	4868	8.10335	2.67333e-16	4.58417e-15	5.2718e-13	14.3387	73
TE12_notag	11342	+	1	0.0727273	0.013035	2.48011	330	4603	8.09628	2.83325e-16	4.81652e-15	5.58716e-13	14.3173	11341
TE12_notag	10404	+	1	0.0278015	0.00910865	1.60986	2338	18444	8.08717	3.05336e-16	5.14635e-15	6.02123e-13	14.2885	10403
TE12_notag	10262	+	1	0.11065	0.0404278	1.45258	723	4675	8.0753	3.36552e-16	5.62441e-15	6.6368e-13	14.2499	10261
TE12_notag	8732	+	1	0.0139616	0.00146104	3.2564	1146	12320	8.0656	3.64375e-16	6.03821e-15	7.18547e-13	14.2191	8731
TE12_notag	2199	+	1	0.0293296	0.00336634	3.12311	716	5050	8.03537	4.66501e-16	7.66617e-15	9.1994e-13	14.1154	2198
TE12_notag	7991	+	1	0.0703704	0.030548	1.20389	1350	22882	7.98665	6.93263e-16	1.12985e-14	1.36711e-12	13.947	7990
TE12_notag	51	+	1	0.0186335	0.000762922	4.61022	483	5243	7.89632	1.43625e-15	2.32154e-14	2.83228e-12	13.6342	50
TE12_notag	10500	+	1	0.0436963	0.0148621	1.55587	1396	14870	7.89184	1.48882e-15	2.38696e-14	2.93596e-12	13.6222	10499
TE12_notag	7511	+	1	0.0447761	0.00428266	3.38615	402	2802	7.88341	1.59281e-15	2.53308e-14	3.14102e-12	13.5964	7510
TE12_notag	9438	+	1	0.0330237	0.00760026	2.11938	969	12368	7.87812	1.66173e-15	2.62155e-14	3.27694e-12	13.5814	9437
TE12_notag	5480	+	1	0.0889571	0.0181932	2.28971	326	3188	7.83183	2.40401e-15	3.76247e-14	4.74072e-12	13.4245	5479
TE12_notag	1998	+	1	0.0415755	0.00604174	2.7827	457	5462	7.81969	2.64772e-15	4.11126e-14	5.2213e-12	13.386	1997
TE12_notag	7742	+	1	0.0260521	0.00526316	2.3074	998	14060	7.81335	2.78438e-15	4.28968e-14	5.4908e-12	13.3676	7741
TE12_notag	62	+	1	0.0544465	0.0114382	2.25098	551	5333	7.78892	3.37924e-15	5.16579e-14	6.66387e-12	13.2869	61
TE12_notag	8325	+	1	0.0270968	0.00488171	2.47266	1550	5326	7.77889	3.65817e-15	5.54916e-14	7.2139e-12	13.2558	8324
TE12_notag	8680	+	1	0.0261348	0.00403959	2.69369	727	9902	7.73944	4.99277e-15	7.51583e-14	9.84574e-12	13.124	8679
TE12_notag	9289	+	1	0.0413929	0.0147959	1.48419	1522	17978	7.73586	5.13551e-15	7.67215e-14	1.01272e-11	13.1151	9288
TE12_notag	5324	+	1	0.0637363	0.0108452	2.55506	455	2674	7.73246	5.27433e-15	7.82028e-14	1.0401e-11	13.1068	5323
TE12_notag	11160	+	1	0.0525253	0.0227896	1.20463	1980	14217	7.72871	5.43201e-15	7.99398e-14	1.07119e-11	13.0972	11159
TE12_notag	2351	+	1	0.0531697	0.0104031	2.35359	489	5383	7.71646	5.9801e-15	8.73538e-14	1.17928e-11	13.0587	2350
TE12_notag	10166	+	1	0.0502577	0.0128787	1.96436	776	6833	7.70226	6.68422e-15	9.69212e-14	1.31813e-11	13.0136	10165
TE12_notag	3590	+	1	0.0796813	0.0120015	2.73102	251	2583	7.70045	6.7796e-15	9.75866e-14	1.33694e-11	13.0106	3589
TE12_notag	10349	+	1	0.0710696	0.0310409	1.19506	1393	12403	7.69916	6.84823e-15	9.78603e-14	1.35047e-11	13.0094	10348
TE12_notag	9799	+	1	0.0742481	0.0302131	1.29718	1064	13471	7.69194	7.24582e-15	1.02797e-13	1.42887e-11	12.988	9798
TE12_notag	203	+	1	0.051532	0.00870223	2.56601	718	2643	7.68586	7.59836e-15	1.07028e-13	1.4984e-11	12.9705	202
TE12_notag	11555	+	1	0.030083	0.00386598	2.96004	964	3880	7.67879	8.0301e-15	1.12308e-13	1.58354e-11	12.9496	11554
TE12_notag	10034	+	1	0.058104	0.0155378	1.90285	654	7530	7.66014	9.2865e-15	1.28965e-13	1.8313e-11	12.8895	10033
TE12_notag	2186	+	1	0.0514604	0.012072	2.09179	719	5053	7.64913	1.01171e-14	1.39518e-13	1.9951e-11	12.8554	2185
TE12_notag	2100	+	1	0.0716049	0.0158289	2.1775	405	4675	7.64004	1.08578e-14	1.48691e-13	2.14115e-11	12.8277	2099
TE12_notag	9344	+	1	0.0285914	0.00801603	1.83462	1434	16467	7.63861	1.09792e-14	1.49318e-13	2.16511e-11	12.8259	9343
TE12_notag	9658	+	1	0.0252101	0.00564501	2.15895	1309	10806	7.61923	1.27594e-14	1.72339e-13	2.51615e-11	12.7636	9657
TE12_notag	8677	+	1	0.0661157	0.0211831	1.64208	726	10008	7.60399	1.43563e-14	1.9259e-13	2.83107e-11	12.7154	8676
TE12_notag	2473	+	1	0.0486381	0.00939476	2.37216	514	5535	7.59177	1.57779e-14	2.10229e-13	3.1114e-11	12.6773	2472
TE12_notag	9644	+	1	0.011215	0.000806208	3.79813	1070	9923	7.59088	1.58868e-14	2.10261e-13	3.13289e-11	12.6772	9643
TE12_notag	9705	+	1	0.0457038	0.0142324	1.68313	1094	10188	7.58993	1.60034e-14	2.10391e-13	3.15586e-11	12.677	9704
TE12_notag	8193	+	1	0.0620549	0.0218839	1.50367	983	9459	7.58038	1.72278e-14	2.24988e-13	3.39731e-11	12.6478	8192
TE12_notag	9884	+	1	0.0375162	0.00857115	2.12995	773	10267	7.5789	1.74252e-14	2.26069e-13	3.43625e-11	12.6458	9883
TE12_notag	7664	+	1	0.143802	0.0600183	1.26061	605	4382	7.56204	1.98399e-14	2.55714e-13	3.91242e-11	12.5922	7663
TE12_notag	804	+	1	0.0835443	0.0187856	2.15291	395	2981	7.5489	2.19472e-14	2.79145e-13	4.32799e-11	12.5542	803
TE12_notag	9405	+	1	0.0443996	0.0135525	1.71198	991	13503	7.54884	2.19568e-14	2.79145e-13	4.32988e-11	12.5542	9404
TE12_notag	7975	+	1	0.0357454	0.01083	1.72272	1147	22530	7.5481	2.20825e-14	2.79145e-13	4.35466e-11	12.5542	7974
TE12_notag	5779	+	1	0.0740741	0.0141667	2.38647	324	3600	7.54335	2.29027e-14	2.87669e-13	4.51641e-11	12.5411	5778
TE12_notag	8295	+	1	0.0280112	0.00604464	2.21228	1428	6452	7.53959	2.3572e-14	2.94203e-13	4.6484e-11	12.5314	8294
TE12_notag	10297	+	1	0.0513158	0.012154	2.07798	760	4443	7.52979	2.54105e-14	3.15154e-13	5.01094e-11	12.5015	10296
TE12_notag	3467	+	1	0.0543478	0.0108365	2.32632	460	5260	7.5284	2.56831e-14	3.16544e-13	5.0647e-11	12.4996	3466
TE12_notag	9512	+	1	0.0628019	0.0204234	1.62059	828	8030	7.52753	2.58543e-14	3.16676e-13	5.09848e-11	12.4994	9511
TE12_notag	11514	+	1	0.144715	0.0592897	1.28737	615	3407	7.52618	2.61241e-14	3.18004e-13	5.15167e-11	12.4976	11513
TE12_notag	8969	+	1	0.0335449	0.00820068	2.03228	1103	8292	7.52215	2.69416e-14	3.25406e-13	5.31289e-11	12.4876	8968
TE12_notag	5967	+	1	0.0358209	0.00292912	3.61226	335	3414	7.52157	2.70622e-14	3.25406e-13	5.33666e-11	12.4876	5966
TE12_notag	8978	+	1	0.0333049	0.0083662	1.99309	1171	8367	7.52002	2.73833e-14	3.27272e-13	5.39999e-11	12.4851	8977
TE12_notag	8723	+	1	0.0231696	0.00452248	2.35705	1079	11277	7.48432	3.59595e-14	4.27182e-13	7.09121e-11	12.3694	8722
TE12_notag	10804	+	1	0.0243902	0.00410759	2.56994	984	7547	7.47709	3.79932e-14	4.48638e-13	7.49226e-11	12.3481	10803
TE12_notag	596	+	1	0.0588235	0.00868878	2.75917	289	3798	7.474	3.88962e-14	4.56568e-13	7.67034e-11	12.3405	595
TE12_notag	7415	+	1	0.046875	0.00398512	3.55612	192	3764	7.46528	4.15619e-14	4.84971e-13	8.19601e-11	12.3143	7414
TE12_notag	10898	+	1	0.0395833	0.0064135	2.62571	480	5925	7.44238	4.94443e-14	5.73554e-13	9.75042e-11	12.2414	10897
TE12_notag	1092	+	1	0.0940767	0.0189691	2.31019	287	2425	7.43437	5.25327e-14	6.05816e-13	1.03595e-10	12.2177	1091
TE12_notag	10504	+	1	0.0229965	0.0056428	2.02693	1435	14709	7.42928	5.45945e-14	6.25933e-13	1.0766e-10	12.2035	10503
TE12_notag	7673	+	1	0.0502994	0.0135328	1.89408	835	5616	7.39739	6.9444e-14	7.91581e-13	1.36943e-10	12.1015	7672
TE12_notag	10706	+	1	0.0336538	0.00985713	1.77153	1456	9029	7.39358	7.14612e-14	8.09894e-13	1.40922e-10	12.0916	10705
TE12_notag	10941	+	1	0.048583	0.0125245	1.9557	741	6627	7.38477	7.63561e-14	8.60425e-13	1.50574e-10	12.0653	10940
TE12_notag	9908	+	1	0.0183486	0.00217061	3.0795	763	9214	7.36908	8.59035e-14	9.6251e-13	1.69402e-10	12.0166	9907
TE12_notag	9441	+	1	0.023692	0.00478818	2.30685	1013	12322	7.3538	9.63269e-14	1.0732e-12	1.89957e-10	11.9693	9440
TE12_notag	3755	+	1	0.046729	0.00370508	3.65674	214	2699	7.33667	1.09485e-13	1.21295e-12	2.15905e-10	11.9162	3754
TE12_notag	3883	+	1	0.0520231	0.00725115	2.84287	346	3034	7.29637	1.47812e-13	1.62841e-12	2.91486e-10	11.7882	3882
TE12_notag	10074	+	1	0.0541728	0.0150933	1.84366	683	7553	7.29034	1.54583e-13	1.69355e-12	3.04839e-10	11.7712	10073
TE12_notag	11467	+	1	0.0271429	0.0034137	2.99117	700	4687	7.28887	1.56281e-13	1.70269e-12	3.08187e-10	11.7689	11466
TE12_notag	9889	+	1	0.0238693	0.00404698	2.56024	796	10131	7.28716	1.58282e-13	1.71501e-12	3.12133e-10	11.7657	9888
TE12_notag	10324	+	1	0.0767656	0.0314513	1.28734	977	9316	7.25737	1.97338e-13	2.12651e-12	3.89151e-10	11.6723	10323
TE12_notag	10502	+	1	0.0453594	0.0174123	1.3813	1433	14932	7.24325	2.19035e-13	2.34749e-12	4.31938e-10	11.6294	10501
TE12_notag	7964	+	1	0.0248668	0.00624861	1.99261	1126	22405	7.24069	2.23199e-13	2.37918e-12	4.40148e-10	11.6236	7963
TE12_notag	10904	+	1	0.0973154	0.0360185	1.43393	596	6691	7.22886	2.43541e-13	2.58206e-12	4.80263e-10	11.588	10903
TE12_notag	9723	+	1	0.0473269	0.0162386	1.54324	1141	10161	7.2233	2.53706e-13	2.67544e-12	5.00308e-10	11.5726	9722
TE12_notag	11131	+	1	0.0506494	0.0207573	1.28692	1540	12333	7.21554	2.68602e-13	2.81746e-12	5.29683e-10	11.5501	11130
TE12_notag	9458	+	1	0.0325098	0.00716429	2.18198	769	10329	7.21142	2.76863e-13	2.88875e-12	5.45973e-10	11.5393	9457
TE12_notag	1972	+	1	0.037037	0.00627864	2.56045	513	5893	7.178	3.53701e-13	3.67105e-12	6.97499e-10	11.4352	1971
TE12_notag	1688	+	1	0.0552995	0.0141059	1.97097	651	4608	7.16848	3.79174e-13	3.91483e-12	7.47732e-10	11.4073	1687
TE12_notag	10388	+	1	0.0361163	0.0148529	1.28191	2132	17909	7.15591	4.15608e-13	4.26864e-12	8.19579e-10	11.3697	10387
TE12_notag	11043	+	1	0.0109649	0.00132492	3.04892	1368	12831	7.14768	4.41284e-13	4.50887e-12	8.70212e-10	11.3459	11042
TE12_notag	10350	+	1	0.0444444	0.0168409	1.40003	1440	12529	7.14093	4.63496e-13	4.71141e-12	9.14013e-10	11.3268	10349
TE12_notag	11345	+	1	0.105793	0.0336577	1.65224	397	4932	7.13955	4.68183e-13	4.73465e-12	9.23256e-10	11.3247	11344
TE12_notag	8669	+	1	0.104478	0.0436996	1.2575	670	9428	7.13002	5.01787e-13	5.0486e-12	9.89525e-10	11.2968	8668
TE12_notag	5774	+	1	0.0756303	0.0131894	2.51958	238	3336	7.12811	5.08796e-13	5.09313e-12	1.00335e-09	11.293	5773
TE12_notag	11065	+	1	0.0146961	0.00271644	2.43564	1497	14357	7.12456	5.22086e-13	5.19977e-12	1.02955e-09	11.284	11064
TE12_notag	11615	+	1	0.070572	0.030303	1.21963	2168	3597	7.11081	5.76814e-13	5.71597e-12	1.13748e-09	11.2429	11614
TE12_notag	11353	+	1	0.0733471	0.0296468	1.30686	968	8635	7.1089	5.84837e-13	5.76649e-12	1.1533e-09	11.2391	11352
TE12_notag	5239	+	1	0.114213	0.0334654	1.77099	394	2271	7.10697	5.93086e-13	5.81874e-12	1.16957e-09	11.2352	5238
TE12_notag	9299	+	1	0.024	0.0068169	1.81585	1500	17750	7.10517	6.00853e-13	5.86576e-12	1.18488e-09	11.2317	9298
TE12_notag	10613	+	1	0.0336976	0.0092091	1.87152	1098	9230	7.10011	6.23281e-13	6.05473e-12	1.22911e-09	11.2179	10612
TE12_notag	10680	+	1	0.0394231	0.0112797	1.80532	1040	7713	7.0974	6.35641e-13	6.14453e-12	1.25348e-09	11.2115	10679
TE12_notag	11330	+	1	0.0436137	0.00616016	2.82374	321	4870	7.08977	6.71687e-13	6.4613e-12	1.32457e-09	11.1897	11329
TE12_notag	5486	+	1	0.0357143	0.00323939	3.46271	336	3087	7.07415	7.51817e-13	7.19701e-12	1.48258e-09	11.1428	5485
TE12_notag	11554	+	1	0.0327696	0.00588838	2.47641	946	3906	7.0712	7.67973e-13	7.31615e-12	1.51444e-09	11.1357	11553
TE12_notag	5766	+	1	0.0428016	0.00460954	3.21497	257	3688	7.05184	8.82856e-13	8.37015e-12	1.74099e-09	11.0773	5765
TE12_notag	4556	+	1	0.0551559	0.0102595	2.42655	417	3314	7.04468	9.29456e-13	8.7698e-12	1.83289e-09	11.057	4555
TE12_notag	8336	+	1	0.0262238	0.00597461	2.13396	1716	5356	7.03425	1.00165e-12	9.40599e-12	1.97526e-09	11.0266	8335
TE12_notag	9955	+	1	0.0423862	0.0102888	2.04252	637	8553	7.03047	1.0292e-12	9.6189e-12	2.02959e-09	11.0169	9954
TE12_notag	10792	+	1	0.0574053	0.0194097	1.5644	871	7522	7.02929	1.03792e-12	9.65462e-12	2.04678e-09	11.0153	10791
TE12_notag	248	+	1	0.0525253	0.0149973	1.80831	990	3734	7.02376	1.07989e-12	9.99789e-12	2.12955e-09	11.0001	247
TE12_notag	9316	+	1	0.0279916	0.00867922	1.68936	1429	16937	6.98348	1.43982e-12	1.32679e-11	2.83933e-09	10.8772	9315
TE12_notag	7533	+	1	0.0701169	0.0181187	1.95228	599	2594	6.96835	1.60345e-12	1.4707e-11	3.162e-09	10.8325	7532
TE12_notag	8122	+	1	0.0361282	0.0128631	1.48989	1467	14149	6.96692	1.6198e-12	1.47882e-11	3.19425e-09	10.8301	8121
TE12_notag	8668	+	1	0.0385852	0.00884569	2.125	622	9157	6.96394	1.65439e-12	1.50343e-11	3.26245e-09	10.8229	8667
TE12_notag	10547	+	1	0.0120706	0.00136811	3.14123	1077	10964	6.95828	1.7222e-12	1.55788e-11	3.39618e-09	10.8075	10546
TE12_notag	10066	+	1	0.034965	0.00776725	2.17044	715	7596	6.95097	1.81393e-12	1.63336e-11	3.57707e-09	10.7869	10065
TE12_notag	11348	+	1	0.125176	0.0583029	1.10232	711	7118	6.92784	2.13651e-12	1.91509e-11	4.2132e-09	10.7178	11347
TE12_notag	4242	+	1	0.0538462	0.0124567	2.11192	520	4335	6.92114	2.24018e-12	1.99893e-11	4.41763e-09	10.6992	4241
TE12_notag	9193	+	1	0.0862944	0.0396825	1.12076	985	11970	6.91454	2.34694e-12	2.08476e-11	4.62817e-09	10.6809	9192
TE12_notag	7552	+	1	0.0346667	0.004561	2.92613	750	2631	6.89925	2.6139e-12	2.31148e-11	5.15461e-09	10.6361	7551
TE12_notag	11296	+	1	0.0809129	0.025641	1.65792	482	6006	6.87225	3.15984e-12	2.78179e-11	6.23121e-09	10.5557	11295
TE12_notag	8250	+	1	0.0254111	0.00359033	2.82327	669	5292	6.86367	3.35564e-12	2.94103e-11	6.61731e-09	10.5315	8249
TE12_notag	9128	+	1	0.0177824	0.00240896	2.88397	956	7057	6.8627	3.37862e-12	2.94807e-11	6.66265e-09	10.5305	9127
TE12_notag	4275	+	1	0.0383142	0.00651073	2.55699	522	4147	6.86001	3.44289e-12	2.99091e-11	6.78938e-09	10.5242	4274
TE12_notag	1413	+	1	0.0376712	0.00210859	4.15911	292	1897	6.85751	3.50351e-12	3.03023e-11	6.90892e-09	10.5185	1412
TE12_notag	7517	+	1	0.0756501	0.0184502	2.03571	423	2710	6.85334	3.60717e-12	3.10626e-11	7.11334e-09	10.5078	7516
TE12_notag	2078	+	1	0.0471464	0.0089141	2.40299	403	4936	6.83404	4.12766e-12	3.53902e-11	8.13974e-09	10.4511	2077
TE12_notag	5776	+	1	0.0766423	0.0160023	2.25986	274	3437	6.82041	4.53891e-12	3.87477e-11	8.95073e-09	10.4118	5775
TE12_notag	10058	+	1	0.012987	0.00094941	3.77389	693	7373	6.80926	4.9051e-12	4.16933e-11	9.67285e-09	10.3799	10057
TE12_notag	10624	+	1	0.0485348	0.0174282	1.47759	1092	8951	6.79818	5.29736e-12	4.48343e-11	1.04464e-08	10.3484	10623
TE12_notag	4001	+	1	0.0966767	0.0258065	1.90544	331	2790	6.79239	5.51441e-12	4.62741e-11	1.08744e-08	10.3347	4000
TE12_notag	10393	+	1	0.0479671	0.0234676	1.03137	2189	17897	6.78175	5.93658e-12	4.96057e-11	1.17069e-08	10.3045	10392
TE12_notag	11102	+	1	0.018315	0.00397889	2.20259	1365	11561	6.77739	6.11821e-12	5.09077e-11	1.20651e-08	10.2932	11101
TE12_notag	1330	+	1	0.030303	0.00207756	3.8665	297	2888	6.76546	6.64425e-12	5.50523e-11	1.31025e-08	10.2592	1329
TE12_notag	9736	+	1	0.0723173	0.0341811	1.08114	1286	11088	6.75862	6.96548e-12	5.74725e-11	1.37359e-08	10.2405	9735
TE12_notag	11390	+	1	0.0279871	0.00634679	2.14066	929	7878	6.74457	7.67408e-12	6.30554e-11	1.51333e-08	10.2003	11389
TE12_notag	10630	+	1	0.0461672	0.0167137	1.46584	1148	9214	6.72557	8.74507e-12	7.15572e-11	1.72453e-08	10.1453	10629
TE12_notag	6034	+	1	0.0544747	0.00722601	2.91431	257	2491	6.7222	8.94976e-12	7.29295e-11	1.76489e-08	10.1371	6033
TE12_notag	9434	+	1	0.0175077	0.0031375	2.4803	971	12749	6.71085	9.67445e-12	7.85103e-11	1.9078e-08	10.1051	9433
TE12_notag	10012	+	1	0.0371747	0.0076945	2.27242	538	7018	6.69191	1.10141e-11	8.90158e-11	2.17199e-08	10.0505	10011
TE12_notag	8138	+	1	0.0458664	0.0206984	1.14792	1766	16523	6.68804	1.13092e-11	9.10274e-11	2.23017e-08	10.0408	8137
TE12_notag	9192	+	1	0.0427632	0.0139105	1.6202	912	11574	6.68216	1.17727e-11	9.43728e-11	2.32157e-08	10.0252	9191
TE12_notag	5390	+	1	0.0970464	0.0337316	1.52458	474	4269	6.66897	1.28801e-11	1.02833e-10	2.53996e-08	9.98787	5389
TE12_notag	10687	+	1	0.0556024	0.0222942	1.31848	1187	8029	6.65847	1.38343e-11	1.10005e-10	2.72812e-08	9.95859	10686
TE12_notag	2918	+	1	0.053528	0.0106675	2.32707	411	3281	6.64389	1.52755e-11	1.20977e-10	3.01232e-08	9.9173	2917
TE12_notag	2147	+	1	0.0653595	0.0172918	1.91831	459	4106	6.63998	1.56862e-11	1.23732e-10	3.09331e-08	9.90752	2146
TE12_notag	7449	+	1	0.0609756	0.0103294	2.56147	246	3582	6.63812	1.5885e-11	1.24802e-10	3.13252e-08	9.90378	7448
TE12_notag	1622	+	1	0.039356	0.00728352	2.43388	559	3707	6.63377	1.63612e-11	1.28033e-10	3.22644e-08	9.89268	1621
TE12_notag	9505	+	1	0.0778523	0.031141	1.32192	745	8028	6.62658	1.71778e-11	1.33891e-10	3.38745e-08	9.87325	9504
TE12_notag	9469	+	1	0.0625889	0.0221214	1.50046	703	9041	6.6146	1.86276e-11	1.4462e-10	3.67336e-08	9.83977	9468
TE12_notag	9343	+	1	0.053041	0.0238298	1.15434	1414	16450	6.60619	1.97165e-11	1.52474e-10	3.88808e-08	9.8168	9342
TE12_notag	10701	+	1	0.0242511	0.00646816	1.90662	1402	8967	6.60301	2.01451e-11	1.5518e-10	3.97261e-08	9.80916	10700
TE12_notag	303	+	1	0.0595632	0.0246095	1.27521	1511	4673	6.59732	2.09332e-11	1.60624e-10	4.12803e-08	9.79419	302
TE12_notag	10784	+	1	0.0341578	0.00890132	1.94012	849	7864	6.59649	2.10506e-11	1.60898e-10	4.15118e-08	9.79345	10783
TE12_notag	8489	+	1	0.0354108	0.00800696	2.14486	706	5745	6.58616	2.25675e-11	1.71827e-10	4.45032e-08	9.76491	8488
TE12_notag	851	+	1	0.0751708	0.0199855	1.91122	439	2752	6.5571	2.74325e-11	2.07336e-10	5.40969e-08	9.68332	850
TE12_notag	1013	+	1	0.0383562	0.00417014	3.20129	365	2398	6.55705	2.74416e-11	2.07336e-10	5.41148e-08	9.68332	1012
TE12_notag	8782	+	1	0.0341176	0.00944555	1.85281	850	10587	6.55346	2.81104e-11	2.11579e-10	5.54336e-08	9.67453	8781
TE12_notag	1477	+	1	0.0442478	0.00385171	3.52203	226	2077	6.54906	2.89493e-11	2.16524e-10	5.70879e-08	9.66449	1476
TE12_notag	8929	+	1	0.0506108	0.0139141	1.8629	573	6612	6.54887	2.8987e-11	2.16524e-10	5.71623e-08	9.66449	8928
TE12_notag	8298	+	1	0.00914849	0.000469043	4.28574	1421	6396	6.54829	2.90993e-11	2.16542e-10	5.73838e-08	9.66446	8297
TE12_notag	10026	+	1	0.0738137	0.0257835	1.51744	569	7020	6.52474	3.40593e-11	2.525e-10	6.71649e-08	9.59774	10025
TE12_notag	83	+	1	0.0345912	0.00694006	2.31738	636	4755	6.51722	3.5812e-11	2.64499e-10	7.06213e-08	9.57758	82
TE12_notag	1881	+	1	0.070922	0.0156772	2.17756	282	3891	6.49322	4.20096e-11	3.09116e-10	8.2843e-08	9.50988	1880
TE12_notag	7827	+	1	0.0239421	0.00828977	1.53014	1796	18939	6.48635	4.39716e-11	3.22132e-10	8.67119e-08	9.49197	7826
TE12_notag	11167	+	1	0.0179118	0.00559105	1.67971	2289	15024	6.48589	4.41052e-11	3.22132e-10	8.69755e-08	9.49197	11166
TE12_notag	5173	+	1	0.0212014	0.001092	4.27911	283	3663	6.48279	4.50205e-11	3.27603e-10	8.87803e-08	9.48465	5172
TE12_notag	251	+	1	0.108252	0.0539859	1.00374	1127	3964	6.47462	4.75257e-11	3.44561e-10	9.37206e-08	9.46273	250
TE12_notag	7661	+	1	0.056266	0.0119449	2.23587	391	3265	6.46591	5.03469e-11	3.6348e-10	9.92841e-08	9.43952	7660
TE12_notag	1050	+	1	0.0676923	0.0138191	2.29233	325	2388	6.46544	5.05038e-11	3.6348e-10	9.95934e-08	9.43952	1049
TE12_notag	8885	+	1	0.0468571	0.0159871	1.55136	875	9320	6.45591	5.3787e-11	3.85702e-10	1.06068e-07	9.41375	8884
TE12_notag	4762	+	1	0.0497382	0.00981953	2.34063	382	3768	6.44347	5.8388e-11	4.17178e-10	1.15141e-07	9.37968	4761
TE12_notag	10757	+	1	0.0206186	0.00434087	2.24789	1067	8754	6.44218	5.88829e-11	4.19196e-10	1.16117e-07	9.37758	10756
TE12_notag	10573	+	1	0.0387409	0.0114648	1.75664	826	8984	6.43946	5.99511e-11	4.25265e-10	1.18224e-07	9.37134	10572
TE12_notag	6968	+	1	0.0504202	0.00223714	4.49428	119	1341	6.43581	6.14068e-11	4.3403e-10	1.21094e-07	9.36248	6967
TE12_notag	8306	+	1	0.0641562	0.0289185	1.14959	1434	5844	6.43053	6.35801e-11	4.47785e-10	1.2538e-07	9.34893	8305
TE12_notag	1645	+	1	0.054878	0.0162475	1.75601	656	4493	6.42072	6.7814e-11	4.75905e-10	1.33729e-07	9.32248	1644
TE12_notag	8179	+	1	0.027532	0.00746547	1.8828	1017	10716	6.4039	7.57304e-11	5.29576e-10	1.4934e-07	9.27607	8178
TE12_notag	3761	+	1	0.0677083	0.0103135	2.7148	192	2424	6.39845	7.84787e-11	5.46855e-10	1.5476e-07	9.26213	3760
TE12_notag	11443	+	1	0.0306644	0.00544275	2.49416	587	4777	6.39341	8.11147e-11	5.63233e-10	1.59958e-07	9.24931	11442
TE12_notag	8936	+	1	0.0583832	0.0195353	1.57947	668	6757	6.38549	8.54221e-11	5.91061e-10	1.68452e-07	9.22837	8935
TE12_notag	8324	+	1	0.0333551	0.0104634	1.67256	1529	5352	6.38046	8.82767e-11	6.08677e-10	1.74082e-07	9.21561	8323
TE12_notag	9836	+	1	0.0335135	0.0101903	1.71754	925	13346	6.3787	8.92979e-11	6.13573e-10	1.76095e-07	9.21213	9835
TE12_notag	11018	+	1	0.0294486	0.0104069	1.50066	1596	11723	6.37634	9.06822e-11	6.20921e-10	1.78825e-07	9.20696	11017
TE12_notag	3835	+	1	0.0426357	0.00493171	3.1119	258	2636	6.37341	9.24338e-11	6.30725e-10	1.8228e-07	9.20016	3834
TE12_notag	5822	+	1	0.0449102	0.00733568	2.61404	334	3408	6.37265	9.28961e-11	6.31694e-10	1.83191e-07	9.19949	5821
TE12_notag	11259	+	1	0.0140306	0.00157089	3.15893	784	7639	6.3667	9.65671e-11	6.544e-10	1.9043e-07	9.18416	11258
TE12_notag	8372	+	1	0.0291607	0.00551914	2.40151	1406	2899	6.3643	9.80931e-11	6.62464e-10	1.9344e-07	9.17884	8371
TE12_notag	1793	+	1	0.0478261	0.010917	2.13122	460	4580	6.3592	1.014e-10	6.82462e-10	1.99961e-07	9.16592	1792
TE12_notag	5198	+	1	0.0498084	0.00740741	2.74935	261	2970	6.34462	1.11485e-10	7.47783e-10	2.19848e-07	9.12622	5197
TE12_notag	5469	+	1	0.0498084	0.00710812	2.80885	261	2673	6.33953	1.15233e-10	7.70302e-10	2.27239e-07	9.11334	5468
TE12_notag	10905	+	1	0.0547504	0.0172107	1.66957	621	6740	6.33566	1.18164e-10	7.8723e-10	2.3302e-07	9.1039	10904
TE12_notag	10436	+	1	0.0326282	0.0159701	1.03075	2789	24859	6.33503	1.18645e-10	7.87771e-10	2.33968e-07	9.1036	10435
TE12_notag	9132	+	1	0.0511022	0.019096	1.42011	998	7279	6.33142	1.21461e-10	8.03759e-10	2.3952e-07	9.09487	9131
TE12_notag	10595	+	1	0.0246914	0.00560879	2.13825	891	8558	6.32161	1.29428e-10	8.52586e-10	2.55233e-07	9.06926	10594
TE12_notag	3037	+	1	0.106122	0.0270138	1.97396	245	2036	6.32128	1.29704e-10	8.52586e-10	2.55776e-07	9.06926	3036
TE12_notag	8592	+	1	0.0489663	0.0180305	1.44135	919	10094	6.31917	1.31489e-10	8.61449e-10	2.59296e-07	9.06477	8591
TE12_notag	5474	+	1	0.0430464	0.00635978	2.75884	302	3302	6.31274	1.37068e-10	8.95024e-10	2.70297e-07	9.04817	5473
TE12_notag	8874	+	1	0.0196937	0.00392552	2.32678	914	9935	6.31021	1.39327e-10	9.06776e-10	2.74753e-07	9.0425	8873
TE12_notag	11306	+	1	0.0342742	0.0067412	2.34604	496	6082	6.30705	1.42198e-10	9.22417e-10	2.80415e-07	9.03507	11305
TE12_notag	11454	+	1	0.0157978	0.00126582	3.64158	633	4740	6.30236	1.46577e-10	9.47702e-10	2.89049e-07	9.02333	11453
TE12_notag	10457	+	1	0.0106089	0.00250804	2.08063	2168	21132	6.29986	1.48954e-10	9.59928e-10	2.93738e-07	9.01776	10456
TE12_notag	7523	+	1	0.03386	0.00419367	3.0133	443	2623	6.29837	1.50397e-10	9.66069e-10	2.96583e-07	9.01499	7522
TE12_notag	10493	+	1	0.0135777	0.00295505	2.19999	1473	15905	6.29367	1.55023e-10	9.92548e-10	3.05705e-07	9.00325	10492
TE12_notag	1322	+	1	0.0510204	0.00851209	2.58349	294	2937	6.28456	1.64395e-10	1.04915e-09	3.24187e-07	8.97916	1321
TE12_notag	9648	+	1	0.0872375	0.0460099	0.923003	1238	10476	6.27252	1.77631e-10	1.12839e-09	3.50288e-07	8.94754	9647
TE12_notag	3461	+	1	0.0508475	0.0120953	2.07173	413	5374	6.27223	1.77956e-10	1.12839e-09	3.50929e-07	8.94754	3460
TE12_notag	8540	+	1	0.0330661	0.0102112	1.6952	998	9989	6.24919	2.063e-10	1.30392e-09	4.06823e-07	8.88475	8539
TE12_notag	10496	+	1	0.0174581	0.00455216	1.93927	1432	15597	6.24272	2.15014e-10	1.35466e-09	4.24008e-07	8.86817	10495
TE12_notag	10924	+	1	0.0590219	0.0194133	1.60421	593	6954	6.23961	2.19333e-10	1.37747e-09	4.32524e-07	8.86092	10923
TE12_notag	11625	+	1	0.0188679	0.00286369	2.71999	2279	3492	6.23031	2.32754e-10	1.45257e-09	4.58992e-07	8.83786	11624
TE12_notag	7373	+	1	0.0350877	0.00438596	3	285	3876	6.2303	2.32765e-10	1.45257e-09	4.59013e-07	8.83786	7372
TE12_notag	5619	+	1	0.0506329	0.0125956	2.00716	474	4446	6.22442	2.41675e-10	1.50342e-09	4.76583e-07	8.82292	5618
TE12_notag	10517	+	1	0.00822481	0.0010735	2.93766	1459	13973	6.21952	2.49345e-10	1.54625e-09	4.91708e-07	8.81072	10516
TE12_notag	9931	+	1	0.0534682	0.0183026	1.54663	692	8578	6.21664	2.53961e-10	1.56994e-09	5.00811e-07	8.80412	9930
TE12_notag	8042	+	1	0.0214541	0.00719181	1.57683	1678	20718	6.20833	2.67755e-10	1.65004e-09	5.28013e-07	8.78251	8041
TE12_notag	7821	+	1	0.0591133	0.0316106	0.903076	1827	18981	6.19306	2.95035e-10	1.81249e-09	5.81809e-07	8.74172	7820
TE12_notag	413	+	1	0.0398162	0.00887311	2.16584	653	3381	6.18707	3.0647e-10	1.87689e-09	6.04359e-07	8.72656	412
TE12_notag	6540	+	1	0.0655738	0.0101881	2.68624	183	2552	6.18315	3.14175e-10	1.91812e-09	6.19552e-07	8.71712	6539
TE12_notag	29	+	1	0.0264706	0.00501972	2.39871	680	5578	6.18247	3.1554e-10	1.92051e-09	6.22245e-07	8.71658	28
TE12_notag	9727	+	1	0.0374688	0.0137363	1.4477	1201	10556	6.18053	3.19426e-10	1.93818e-09	6.29907e-07	8.71261	9726
TE12_notag	5461	+	1	0.0487805	0.00709975	2.78046	246	2817	6.16598	3.50246e-10	2.11867e-09	6.90686e-07	8.67394	5460
TE12_notag	10186	+	1	0.0165394	0.00214983	2.94362	786	6047	6.16413	3.54366e-10	2.13703e-09	6.98809e-07	8.67019	10185
TE12_notag	1045	+	1	0.0641892	0.0127137	2.33594	296	2281	6.1627	3.57576e-10	2.14982e-09	7.05141e-07	8.6676	1044
TE12_notag	796	+	1	0.0462963	0.00776765	2.57535	324	2961	6.15758	3.69319e-10	2.21367e-09	7.28296e-07	8.65489	795
TE12_notag	6180	+	1	0.0588235	0.00708502	3.05355	170	1976	6.15557	3.74036e-10	2.23515e-09	7.37599e-07	8.65069	6179
TE12_notag	10027	+	1	0.0433276	0.01182	1.87406	577	7022	6.14652	3.95997e-10	2.35923e-09	7.80907e-07	8.62723	10026
TE12_notag	10178	+	1	0.0260274	0.0053123	2.29262	730	6212	6.14038	4.11624e-10	2.44495e-09	8.11723e-07	8.61173	10177
TE12_notag	3721	+	1	0.0708661	0.0153344	2.20832	254	3065	6.13778	4.1841e-10	2.47779e-09	8.25105e-07	8.60594	3720
TE12_notag	1351	+	1	0.107383	0.0317919	1.75603	298	2076	6.13382	4.28968e-10	2.53271e-09	8.45924e-07	8.59642	1350
TE12_notag	10474	+	1	0.0129032	0.0031165	2.04973	1705	17648	6.1301	4.39115e-10	2.58488e-09	8.65935e-07	8.58756	10473
TE12_notag	3170	+	1	0.0771429	0.020416	1.91783	350	2596	6.12926	4.41438e-10	2.59082e-09	8.70516e-07	8.58656	3169
TE12_notag	4355	+	1	0.0549451	0.0127404	2.10858	364	4160	6.12814	4.44551e-10	2.60135e-09	8.76655e-07	8.5848	4354
TE12_notag	10258	+	1	0.0318471	0.00651042	2.29034	628	4608	6.1247	4.54268e-10	2.65034e-09	8.95816e-07	8.5767	10257
TE12_notag	2956	+	1	0.0519481	0.00976993	2.41065	308	3173	6.12351	4.57677e-10	2.6554e-09	9.02538e-07	8.57587	2955
TE12_notag	10738	+	1	0.0180608	0.00357539	2.33669	1052	8111	6.12346	4.57828e-10	2.6554e-09	9.02836e-07	8.57587	10737
TE12_notag	8717	+	1	0.0524691	0.0211365	1.31174	972	10172	6.11419	4.85236e-10	2.80612e-09	9.56885e-07	8.55189	8716
TE12_notag	8912	+	1	0.028169	0.00646162	2.12414	710	7738	6.10673	5.08452e-10	2.93177e-09	1.00267e-06	8.53287	8911
TE12_notag	8647	+	1	0.0649926	0.0251795	1.36803	677	9889	6.10337	5.19279e-10	2.98548e-09	1.02402e-06	8.52499	8646
TE12_notag	4235	+	1	0.075594	0.0247992	1.60797	463	4234	6.10227	5.22875e-10	2.99193e-09	1.03111e-06	8.52405	4234
TE12_notag	4222	+	1	0.086351	0.0269845	1.67808	359	3817	6.10209	5.23437e-10	2.99193e-09	1.03222e-06	8.52405	4221
TE12_notag	11132	+	1	0.0553139	0.0275725	1.00441	1609	12585	6.07245	6.29877e-10	3.58993e-09	1.24212e-06	8.44491	11131
TE12_notag	8930	+	1	0.066335	0.0240766	1.46214	603	6687	6.06961	6.41101e-10	3.64338e-09	1.26425e-06	8.4385	8929
TE12_notag	8261	+	1	0.0165017	0.0023846	2.79079	909	5871	6.06895	6.4374e-10	3.64786e-09	1.26946e-06	8.43796	8260
TE12_notag	678	+	1	0.065	0.0184322	1.81821	400	4503	6.05391	7.06869e-10	3.99411e-09	1.39395e-06	8.39858	677
TE12_notag	803	+	1	0.076087	0.0213995	1.83007	368	2944	6.05076	7.20817e-10	4.06129e-09	1.42145e-06	8.39134	802
TE12_notag	1952	+	1	0.0511945	0.0158416	1.69227	586	6565	6.0471	7.37381e-10	4.14278e-09	1.45412e-06	8.38271	1951
TE12_notag	11422	+	1	0.062069	0.0211732	1.55163	580	5762	6.02322	8.54901e-10	4.78939e-09	1.68587e-06	8.31972	11421
TE12_notag	8265	+	1	0.0240838	0.00539447	2.15851	955	5932	6.0222	8.60321e-10	4.8061e-09	1.69655e-06	8.31821	8264
TE12_notag	469	+	1	0.0430528	0.00995285	2.11293	511	3818	6.01051	9.24707e-10	5.15119e-09	1.82352e-06	8.28809	468
TE12_notag	11096	+	1	0.039185	0.0156531	1.32385	1276	11691	6.00852	9.36141e-10	5.2002e-09	1.84607e-06	8.28398	11095
TE12_notag	11400	+	1	0.0639456	0.0249554	1.35749	735	6732	6.00199	9.74551e-10	5.38939e-09	1.92181e-06	8.26846	11399
TE12_notag	10574	+	1	0.0243605	0.00572648	2.08883	821	8906	6.00181	9.75665e-10	5.38939e-09	1.92401e-06	8.26846	10573
TE12_notag	5648	+	1	0.0979021	0.0366864	1.41609	429	4225	6.00017	9.85549e-10	5.42878e-09	1.9435e-06	8.2653	5647
TE12_notag	10583	+	1	0.0224159	0.00488581	2.19786	803	8801	5.98588	1.07615e-09	5.91131e-09	2.12216e-06	8.22832	10582
TE12_notag	7418	+	1	0.0358974	0.00376749	3.2522	195	3716	5.98445	1.08558e-09	5.94656e-09	2.14076e-06	8.22573	7417
TE12_notag	193	+	1	0.0436681	0.0103093	2.08264	687	2619	5.97856	1.12563e-09	6.14885e-09	2.21973e-06	8.21121	192
TE12_notag	7971	+	1	0.0358423	0.0137354	1.38376	1116	22351	5.97143	1.17591e-09	6.4058e-09	2.3189e-06	8.19343	7970
TE12_notag	10015	+	1	0.0223048	0.00359402	2.63369	538	6956	5.96537	1.22039e-09	6.61485e-09	2.40661e-06	8.17948	10014
TE12_notag	10703	+	1	0.0133897	0.00256782	2.38251	1419	8957	5.96529	1.221e-09	6.61485e-09	2.40781e-06	8.17948	10702
TE12_notag	8185	+	1	0.0368852	0.0127357	1.53416	976	10129	5.9556	1.29558e-09	6.9997e-09	2.55489e-06	8.15492	8184
TE12_notag	8765	+	1	0.0353201	0.0116496	1.60021	906	10730	5.93023	1.51255e-09	8.14961e-09	2.98276e-06	8.08886	8764
TE12_notag	3545	+	1	0.0295082	0.00349368	3.07829	305	3721	5.9248	1.56336e-09	8.40037e-09	3.08294e-06	8.0757	3544
TE12_notag	11165	+	1	0.0330948	0.0153877	1.10482	2236	14752	5.91435	1.66598e-09	8.92748e-09	3.28531e-06	8.04927	11164
TE12_notag	2371	+	1	0.0207156	0.0028777	2.84773	531	5560	5.91169	1.69303e-09	9.04783e-09	3.33865e-06	8.04346	2370
TE12_notag	10540	+	1	0.0368374	0.013763	1.42037	1113	11698	5.90484	1.76494e-09	9.40664e-09	3.48046e-06	8.02657	10539
TE12_notag	4095	+	1	0.0598504	0.0159351	1.90915	401	3577	5.90434	1.77028e-09	9.40969e-09	3.491e-06	8.02642	4094
TE12_notag	10817	+	1	0.0613497	0.0297064	1.04628	1304	8786	5.90072	1.80958e-09	9.59272e-09	3.56849e-06	8.01806	10816
TE12_notag	9412	+	1	0.0312849	0.00981624	1.67222	895	12734	5.89257	1.90114e-09	1.00511e-08	3.74904e-06	7.99779	9411
TE12_notag	5443	+	1	0.0271084	0.00306407	3.14522	332	3590	5.88471	1.99381e-09	1.05128e-08	3.93179e-06	7.97828	5442
TE12_notag	1640	+	1	0.0460526	0.012987	1.82621	608	4235	5.87449	2.12079e-09	1.11525e-08	4.1822e-06	7.95263	1639
TE12_notag	5163	+	1	0.0546075	0.0117066	2.22178	293	3844	5.87291	2.14108e-09	1.12293e-08	4.22221e-06	7.94965	5162
TE12_notag	2132	+	1	0.0232068	0.00312709	2.89165	474	4477	5.865	2.24562e-09	1.17463e-08	4.42836e-06	7.9301	2131
TE12_notag	11289	+	1	0.0383795	0.00884956	2.11666	469	5650	5.862	2.28661e-09	1.18738e-08	4.5092e-06	7.92541	11288
TE12_notag	2611	+	1	0.10596	0.0234483	2.17597	151	2175	5.86198	2.28687e-09	1.18738e-08	4.50971e-06	7.92541	2610
TE12_notag	4439	+	1	0.0917722	0.0286358	1.68024	316	3108	5.8619	2.28805e-09	1.18738e-08	4.51204e-06	7.92541	4438
TE12_notag	11352	+	1	0.0410655	0.0144807	1.50379	901	8425	5.8589	2.32977e-09	1.20586e-08	4.59431e-06	7.9187	11351
TE12_notag	10003	+	1	0.0421941	0.0108536	1.95886	474	6818	5.84893	2.47368e-09	1.27699e-08	4.8781e-06	7.89381	10002
TE12_notag	3	+	1	0.112016	0.0490296	1.19198	491	4895	5.84772	2.49182e-09	1.283e-08	4.91387e-06	7.89177	2
TE12_notag	6156	+	1	0.0946746	0.0206463	2.19709	169	2228	5.84512	2.53109e-09	1.29982e-08	4.99131e-06	7.88612	6155
TE12_notag	11175	+	1	0.0246914	0.0106918	1.2075	2511	15900	5.84447	2.5409e-09	1.30147e-08	5.01066e-06	7.88557	11174
TE12_notag	3196	+	1	0.0376176	0.00501044	2.9084	319	2395	5.84364	2.55358e-09	1.30322e-08	5.03565e-06	7.88498	3195
TE12_notag	1355	+	1	0.109302	0.0412726	1.40507	430	2326	5.84305	2.56263e-09	1.30322e-08	5.0535e-06	7.88498	1354
TE12_notag	677	+	1	0.0592784	0.016291	1.86343	388	4481	5.84295	2.56415e-09	1.30322e-08	5.05651e-06	7.88498	676
TE12_notag	10981	+	1	0.0183888	0.0040989	2.16552	1142	7563	5.84128	2.59e-09	1.31298e-08	5.10748e-06	7.88174	10980
TE12_notag	10161	+	1	0.035443	0.0106874	1.72959	790	7579	5.84019	2.60713e-09	1.31827e-08	5.14126e-06	7.88	10160
TE12_notag	3462	+	1	0.0430622	0.0100856	2.09412	418	5255	5.83695	2.65833e-09	1.34072e-08	5.24222e-06	7.87266	3461
TE12_notag	8349	+	1	0.0231566	0.00605275	1.93576	1641	4626	5.83147	2.74698e-09	1.3819e-08	5.41704e-06	7.85952	8348
TE12_notag	5864	+	1	0.0700809	0.0205772	1.76797	371	3742	5.82056	2.93261e-09	1.47153e-08	5.78311e-06	7.83223	5863
TE12_notag	9232	+	1	0.0440252	0.0186127	1.24204	1113	15527	5.80544	3.20984e-09	1.60655e-08	6.3298e-06	7.79411	9231
TE12_notag	10049	+	1	0.0235988	0.00493531	2.2575	678	7497	5.79864	3.34267e-09	1.66879e-08	6.59174e-06	7.7776	10048
TE12_notag	6419	+	1	0.06	0.0123417	2.28142	250	3079	5.78976	3.52432e-09	1.75504e-08	6.94995e-06	7.75571	6418
TE12_notag	10330	+	1	0.0809748	0.0443878	0.867311	1272	11377	5.78535	3.61804e-09	1.79717e-08	7.13477e-06	7.74541	10329
TE12_notag	10359	+	1	0.0459342	0.0222584	1.04522	1611	13523	5.77859	3.76636e-09	1.86615e-08	7.42726e-06	7.72905	10358
TE12_notag	8099	+	1	0.0122271	0.00232698	2.39355	1145	13322	5.77294	3.89499e-09	1.92504e-08	7.68091e-06	7.71556	8098
TE12_notag	5778	+	1	0.0947712	0.0308642	1.61852	306	3564	5.76519	4.07825e-09	2.01058e-08	8.04232e-06	7.69668	5777
TE12_notag	7553	+	1	0.0247718	0.00341945	2.85686	767	2632	5.75711	4.27841e-09	2.104e-08	8.43703e-06	7.67695	7552
TE12_notag	7365	+	1	0.097561	0.0292531	1.73772	246	3521	5.73874	4.76905e-09	2.33944e-08	9.40456e-06	7.63089	7364
TE12_notag	2433	+	1	0.0437601	0.0132306	1.72574	617	5971	5.73793	4.79199e-09	2.34486e-08	9.4498e-06	7.62988	2432
TE12_notag	11366	+	1	0.0400943	0.0166552	1.26742	1272	10207	5.73666	4.82818e-09	2.35673e-08	9.52118e-06	7.62769	11365
TE12_notag	5496	+	1	0.0979955	0.0383721	1.35266	449	3440	5.71636	5.44146e-09	2.64952e-08	1.07306e-05	7.57683	5495
TE12_notag	10430	+	1	0.0332117	0.0174499	0.928473	2740	23897	5.7135	5.53393e-09	2.68791e-08	1.09129e-05	7.57059	10429
TE12_notag	6783	+	1	0.0378378	0.00387147	3.28888	185	2583	5.71229	5.57319e-09	2.70033e-08	1.09903e-05	7.56858	6782
TE12_notag	9874	+	1	0.0329986	0.00956938	1.78591	697	10032	5.71105	5.61412e-09	2.71349e-08	1.1071e-05	7.56647	9873
TE12_notag	10673	+	1	0.030422	0.00964044	1.65794	1019	7676	5.70658	5.76341e-09	2.77884e-08	1.13655e-05	7.55614	10672
TE12_notag	1583	+	1	0.0213115	0.003122	2.77109	610	4164	5.70085	5.96055e-09	2.86688e-08	1.17542e-05	7.54259	1582
TE12_notag	9035	+	1	0.0377937	0.012568	1.58839	979	5331	5.69811	6.0573e-09	2.90632e-08	1.1945e-05	7.53666	9034
TE12_notag	2396	+	1	0.0358423	0.00894814	2.002	558	5476	5.69219	6.27089e-09	3.0015e-08	1.23662e-05	7.52266	2395
TE12_notag	8636	+	1	0.0117801	0.00160241	2.87803	764	10609	5.6891	6.38556e-09	3.04899e-08	1.25923e-05	7.51584	8635
TE12_notag	5278	+	1	0.107399	0.0401914	1.41802	419	2090	5.68542	6.52444e-09	3.10778e-08	1.28662e-05	7.50755	5277
TE12_notag	7422	+	1	0.056338	0.0107009	2.39638	213	3738	5.68464	6.55446e-09	3.11455e-08	1.29254e-05	7.5066	7421
TE12_notag	9619	+	1	0.0567787	0.0240977	1.23645	863	9005	5.66285	7.44405e-09	3.52877e-08	1.46797e-05	7.45238	9618
TE12_notag	891	+	1	0.0371681	0.00748031	2.3129	565	2540	5.65985	7.57519e-09	3.58232e-08	1.49383e-05	7.44584	890
TE12_notag	4654	+	1	0.0596659	0.0172079	1.79384	419	3603	5.65441	7.81895e-09	3.68875e-08	1.5419e-05	7.43312	4653
TE12_notag	10094	+	1	0.0241327	0.00509889	2.24274	663	6472	5.65198	7.93035e-09	3.73238e-08	1.56387e-05	7.42801	10093
TE12_notag	10325	+	1	0.0517578	0.0225334	1.19971	1024	9497	5.64956	8.04288e-09	3.77632e-08	1.58606e-05	7.42293	10324
TE12_notag	5834	+	1	0.0532544	0.0125989	2.07961	338	3413	5.63692	8.65598e-09	4.05454e-08	1.70696e-05	7.39206	5833
TE12_notag	8970	+	1	0.0337778	0.0121907	1.47029	1125	8285	5.63171	8.92152e-09	4.16901e-08	1.75932e-05	7.37997	8969
TE12_notag	4234	+	1	0.110855	0.0471405	1.23363	433	4179	5.62711	9.16278e-09	4.27163e-08	1.8069e-05	7.36941	4233
TE12_notag	9900	+	1	0.043202	0.0156782	1.46234	787	9695	5.62473	9.28986e-09	4.32066e-08	1.83196e-05	7.36445	9899
TE12_notag	224	+	1	0.0290023	0.00671329	2.11108	862	3575	5.62078	9.5051e-09	4.41036e-08	1.8744e-05	7.35553	223
TE12_notag	3998	+	1	0.121951	0.0443595	1.45899	287	2615	5.61833	9.64056e-09	4.46272e-08	1.90112e-05	7.3504	3997
TE12_notag	7445	+	1	0.0300429	0.00335383	3.16314	233	3578	5.60455	1.04401e-08	4.82152e-08	2.05879e-05	7.31682	7444
TE12_notag	10171	+	1	0.016	0.00250195	2.67694	750	6395	5.59752	1.08722e-08	5.00934e-08	2.144e-05	7.30022	10170
TE12_notag	4983	+	1	0.0487805	0.00611888	2.99496	164	2288	5.59671	1.09228e-08	5.02093e-08	2.15398e-05	7.29922	4982
TE12_notag	3433	+	1	0.0564263	0.0145194	1.95838	319	4890	5.59606	1.09637e-08	5.02802e-08	2.16205e-05	7.2986	3432
TE12_notag	9511	+	1	0.0242038	0.00600225	2.01166	785	7997	5.59285	1.11689e-08	5.11021e-08	2.2025e-05	7.29156	9510
TE12_notag	6754	+	1	0.0638298	0.0119626	2.4157	188	2675	5.58818	1.14733e-08	5.23734e-08	2.26253e-05	7.28089	6753
TE12_notag	3927	+	1	0.040146	0.00610454	2.7173	274	2621	5.57789	1.2173e-08	5.54391e-08	2.40051e-05	7.25618	3926
TE12_notag	3066	+	1	0.0788382	0.0187793	2.06975	241	1917	5.57598	1.2307e-08	5.59204e-08	2.42694e-05	7.25243	3065
TE12_notag	9920	+	1	0.0262346	0.00629692	2.05875	648	8258	5.57395	1.24513e-08	5.64459e-08	2.45539e-05	7.24837	9919
TE12_notag	10345	+	1	0.0238284	0.00788069	1.59629	1259	11801	5.56896	1.28134e-08	5.79544e-08	2.52681e-05	7.23691	10344
TE12_notag	1643	+	1	0.030303	0.00687285	2.14048	627	4365	5.56475	1.31266e-08	5.92351e-08	2.58858e-05	7.22742	1642
TE12_notag	5498	+	1	0.0867993	0.0358545	1.27553	553	3821	5.56351	1.32198e-08	5.95192e-08	2.60694e-05	7.22534	5497
TE12_notag	2469	+	1	0.0329457	0.00773151	2.09127	516	5691	5.55961	1.35187e-08	6.06118e-08	2.66589e-05	7.21744	2468
TE12_notag	8165	+	1	0.028181	0.0100112	1.49311	1171	12486	5.55955	1.35239e-08	6.06118e-08	2.66692e-05	7.21744	8164
TE12_notag	3146	+	1	0.0273973	0.00312256	3.13323	365	2562	5.55	1.42833e-08	6.38702e-08	2.81668e-05	7.1947	3145
TE12_notag	9003	+	1	0.0174292	0.00448201	1.95929	1377	7809	5.54515	1.46852e-08	6.55184e-08	2.89591e-05	7.18364	9002
TE12_notag	9461	+	1	0.0179806	0.0035769	2.32966	723	9785	5.5424	1.49173e-08	6.6404e-08	2.9417e-05	7.17781	9460
TE12_notag	3589	+	1	0.0607287	0.0129821	2.22586	247	2619	5.53358	1.56881e-08	6.96776e-08	3.09369e-05	7.15691	3588
TE12_notag	5358	+	1	0.0332031	0.00663717	2.32268	512	3164	5.5137	1.75682e-08	7.7701e-08	3.46444e-05	7.10957	5357
TE12_notag	8000	+	1	0.0130764	0.00352757	1.89022	1453	22395	5.51365	1.75733e-08	7.7701e-08	3.46546e-05	7.10957	7999
TE12_notag	9470	+	1	0.0694823	0.0311609	1.15691	734	9114	5.50982	1.79603e-08	7.92343e-08	3.54177e-05	7.10109	9469
TE12_notag	5265	+	1	0.0421348	0.00686741	2.61718	356	1893	5.50574	1.83813e-08	8.09106e-08	3.62479e-05	7.09199	5264
TE12_notag	977	+	1	0.0371901	0.00761974	2.2871	484	2756	5.50194	1.87815e-08	8.2488e-08	3.70371e-05	7.08361	976
TE12_notag	11586	+	1	0.0345888	0.0103199	1.74487	1301	2907	5.49902	1.90957e-08	8.36816e-08	3.76567e-05	7.07737	11585
TE12_notag	4864	+	1	0.0232975	0.00419245	2.47431	558	5009	5.49454	1.95865e-08	8.56422e-08	3.86246e-05	7.06731	4863
TE12_notag	9247	+	1	0.0402629	0.0178758	1.17144	1217	17230	5.47893	2.13948e-08	9.33417e-08	4.21905e-05	7.02992	9246
TE12_notag	9866	+	1	0.0381356	0.0127714	1.57822	708	10179	5.47387	2.20151e-08	9.58362e-08	4.34138e-05	7.01847	9865
TE12_notag	8234	+	1	0.0102639	0.000846597	3.59976	682	5906	5.461	2.36731e-08	1.02827e-07	4.66834e-05	6.98789	8233
TE12_notag	6914	+	1	0.0504202	0.0039557	3.672	119	1264	5.45514	2.44675e-08	1.06044e-07	4.82498e-05	6.97452	6913
TE12_notag	8488	+	1	0.0583942	0.0229261	1.34883	685	5714	5.43921	2.67584e-08	1.15718e-07	5.27675e-05	6.9366	8487
TE12_notag	6698	+	1	0.0836364	0.0252962	1.72521	275	3123	5.43548	2.73243e-08	1.17907e-07	5.38834e-05	6.92846	6697
TE12_notag	11346	+	1	0.244231	0.152913	0.675537	520	5768	5.43383	2.75782e-08	1.18574e-07	5.43842e-05	6.92601	11345
TE12_notag	3263	+	1	0.18705	0.062799	1.57461	139	1672	5.4337	2.7599e-08	1.18574e-07	5.44253e-05	6.92601	3262
TE12_notag	1546	+	1	0.0601504	0.0174113	1.78855	399	3044	5.42875	2.83748e-08	1.21641e-07	5.59551e-05	6.91492	1545
TE12_notag	9706	+	1	0.0579839	0.028333	1.03317	1121	10306	5.41932	2.99138e-08	1.27961e-07	5.89901e-05	6.89292	9705
TE12_notag	8064	+	1	0.0178306	0.00557621	1.677	1346	17754	5.41892	2.99794e-08	1.27964e-07	5.91193e-05	6.89291	8063
TE12_notag	760	+	1	0.0571429	0.0138266	2.04713	315	2676	5.4125	3.10752e-08	1.32355e-07	6.12803e-05	6.87826	759
TE12_notag	8180	+	1	0.00995025	0.00150886	2.72127	1005	10604	5.41043	3.14368e-08	1.33607e-07	6.19935e-05	6.87417	8179
TE12_notag	11303	+	1	0.0446247	0.0132483	1.75204	493	6114	5.40983	3.15427e-08	1.33768e-07	6.22022e-05	6.87365	11302
TE12_notag	6919	+	1	0.135338	0.0348148	1.9588	133	1350	5.40302	3.27649e-08	1.38653e-07	6.46123e-05	6.85807	6918
TE12_notag	10179	+	1	0.0501319	0.0192859	1.37818	758	6274	5.39602	3.40685e-08	1.43861e-07	6.71831e-05	6.84206	10178
TE12_notag	10961	+	1	0.026999	0.00810612	1.73582	963	6785	5.39417	3.44196e-08	1.45033e-07	6.78755e-05	6.83853	10960
TE12_notag	5230	+	1	0.0679612	0.0180141	1.91559	309	2276	5.38458	3.63078e-08	1.52663e-07	7.15991e-05	6.81627	5229
TE12_notag	8585	+	1	0.0520487	0.0228085	1.19029	903	10347	5.38109	3.7018e-08	1.55318e-07	7.29994e-05	6.80878	8584
TE12_notag	1505	+	1	0.0681818	0.0164093	2.05488	264	2072	5.37011	3.93445e-08	1.64729e-07	7.75874e-05	6.78323	1504
TE12_notag	11047	+	1	0.0553977	0.0290574	0.930924	1408	13112	5.36817	3.97688e-08	1.66153e-07	7.84241e-05	6.77949	11046
TE12_notag	6614	+	1	0.0621622	0.0178756	1.79805	370	2909	5.36709	4.00085e-08	1.66801e-07	7.88967e-05	6.7778	6613
TE12_notag	2386	+	1	0.027451	0.00573943	2.25788	510	5227	5.36473	4.05357e-08	1.68642e-07	7.99365e-05	6.77303	2385
TE12_notag	8893	+	1	0.00925926	0.00111012	3.06018	864	9008	5.36343	4.08282e-08	1.69223e-07	8.05132e-05	6.77154	8892
TE12_notag	10157	+	1	0.0151515	0.0027188	2.47842	792	7724	5.36335	4.0847e-08	1.69223e-07	8.05502e-05	6.77154	10156
TE12_notag	11582	+	1	0.0449735	0.0161346	1.47892	1134	2913	5.36002	4.16058e-08	1.72006e-07	8.20467e-05	6.76446	11581
TE12_notag	1502	+	1	0.0564516	0.0111868	2.33522	248	2056	5.35689	4.23325e-08	1.74644e-07	8.34796e-05	6.75785	1501
TE12_notag	7687	+	1	0.0319635	0.0101061	1.6612	876	5937	5.34829	4.43946e-08	1.82518e-07	8.75462e-05	6.73869	7686
TE12_notag	8152	+	1	0.0126823	0.00342624	1.88812	1577	15177	5.34816	4.44263e-08	1.82518e-07	8.76086e-05	6.73869	8151
TE12_notag	12	+	1	0.0272727	0.00594667	2.1973	550	5213	5.34561	4.50572e-08	1.84725e-07	8.88529e-05	6.73347	11
TE12_notag	10304	+	1	0.0275953	0.00699746	1.97952	761	4716	5.33648	4.73836e-08	1.9386e-07	9.34406e-05	6.71251	10303
TE12_notag	9001	+	1	0.0347574	0.0143876	1.2725	1381	7854	5.33379	4.80909e-08	1.96006e-07	9.48352e-05	6.70773	9000
TE12_notag	11297	+	1	0.0612648	0.0224369	1.44918	506	6106	5.33373	4.81069e-08	1.96006e-07	9.48668e-05	6.70773	11296
TE12_notag	10351	+	1	0.0496978	0.0255726	0.95858	1489	12748	5.33085	4.88767e-08	1.98732e-07	9.63848e-05	6.70173	10350
TE12_notag	1119	+	1	0.0544218	0.0122249	2.15436	294	2454	5.32939	4.92715e-08	1.99924e-07	9.71633e-05	6.69913	1118
TE12_notag	7076	+	1	0.146245	0.0582441	1.3282	253	2335	5.32343	5.09142e-08	2.06166e-07	0.000100403	6.68578	7075
TE12_notag	10785	+	1	0.0451389	0.0179893	1.32723	864	7838	5.3214	5.14871e-08	2.08058e-07	0.000101533	6.68181	10784
TE12_notag	324	+	1	0.018241	0.00445387	2.03406	1535	4715	5.31963	5.19896e-08	2.09659e-07	0.000102523	6.67849	323
TE12_notag	8833	+	1	0.0171858	0.00413378	2.05568	931	10644	5.31812	5.24212e-08	2.10969e-07	0.000103375	6.67578	8832
TE12_notag	11304	+	1	0.0143443	0.00164339	3.12573	488	6085	5.3151	5.32981e-08	2.14061e-07	0.000105104	6.66946	11303
TE12_notag	7438	+	1	0.0416667	0.00741525	2.49033	240	3776	5.31463	5.34381e-08	2.14187e-07	0.00010538	6.66921	7437
TE12_notag	6803	+	1	0.125	0.0468814	1.41484	264	2453	5.31419	5.35657e-08	2.14263e-07	0.000105632	6.66905	6802
TE12_notag	2927	+	1	0.0702179	0.0240113	1.54813	413	3540	5.30986	5.48559e-08	2.18979e-07	0.000108176	6.6596	2926
TE12_notag	9985	+	1	0.0265152	0.00602657	2.13741	528	7301	5.30177	5.73434e-08	2.28447e-07	0.000113081	6.64121	9984
TE12_notag	9714	+	1	0.0136116	0.00297177	2.19544	1102	10095	5.30087	5.76246e-08	2.29104e-07	0.000113636	6.63997	9713
TE12_notag	10618	+	1	0.0159292	0.00390498	2.02829	1130	9219	5.29514	5.9463e-08	2.35938e-07	0.000117261	6.6272	10617
TE12_notag	10347	+	1	0.0294802	0.0116454	1.33998	1289	11936	5.29374	5.99194e-08	2.37114e-07	0.000118161	6.62504	10346
TE12_notag	1889	+	1	0.0784884	0.0270073	1.53913	344	4110	5.2935	6e-08	2.37114e-07	0.00011832	6.62504	1888
TE12_notag	889	+	1	0.0364964	0.00816485	2.16025	548	2572	5.28781	6.18948e-08	2.44113e-07	0.000122057	6.61241	888
TE12_notag	10035	+	1	0.00769231	0.000531561	3.85511	650	7525	5.28185	6.39426e-08	2.51686e-07	0.000126095	6.59914	10034
TE12_notag	9593	+	1	0.0258621	0.00894343	1.53194	1160	9616	5.27488	6.64201e-08	2.60917e-07	0.00013098	6.5835	9592
TE12_notag	4994	+	1	0.125828	0.0366133	1.78101	151	2185	5.26303	7.0851e-08	2.7777e-07	0.000139718	6.55631	4993
TE12_notag	10137	+	1	0.03125	0.00952118	1.71464	736	7247	5.26232	7.11243e-08	2.78288e-07	0.000140257	6.55551	10136
TE12_notag	1652	+	1	0.045134	0.0157828	1.51586	709	4752	5.26007	7.19996e-08	2.81155e-07	0.000141983	6.55105	1651
TE12_notag	5030	+	1	0.0228311	0.00176803	3.69078	219	2828	5.25045	7.58659e-08	2.95667e-07	0.000149608	6.5292	5029
TE12_notag	11326	+	1	0.0286533	0.00511509	2.48587	349	5083	5.2425	7.92059e-08	3.08075e-07	0.000156194	6.51134	11325
TE12_notag	9555	+	1	0.0692008	0.0355188	0.962206	1026	8221	5.23813	8.11045e-08	3.14839e-07	0.000159938	6.50191	9554
TE12_notag	8244	+	1	0.0373134	0.0117244	1.67018	670	5544	5.23661	8.17782e-08	3.1666e-07	0.000161267	6.49941	8243
TE12_notag	3171	+	1	0.037464	0.00692574	2.43546	347	2599	5.23634	8.18948e-08	3.1666e-07	0.000161497	6.49941	3170
TE12_notag	6020	+	1	0.0197368	0.00148533	3.73203	304	2693	5.23094	8.43263e-08	3.25424e-07	0.000166291	6.48755	6019
TE12_notag	10168	+	1	0.0170157	0.00331775	2.35859	764	6631	5.22382	8.76349e-08	3.37531e-07	0.000172816	6.47169	10167
TE12_notag	5229	+	1	0.0442177	0.00834431	2.40576	294	2277	5.22122	8.88734e-08	3.41634e-07	0.000175258	6.46644	5228
TE12_notag	8319	+	1	0.0144132	0.00302629	2.25177	1457	5287	5.20995	9.44479e-08	3.62357e-07	0.000186251	6.44086	8318
TE12_notag	11503	+	1	0.0212418	0.00355191	2.58024	612	3660	5.20812	9.53816e-08	3.65228e-07	0.000188092	6.43744	11502
TE12_notag	4463	+	1	0.0463918	0.0118794	1.96541	388	3283	5.1998	9.97503e-08	3.81216e-07	0.000196708	6.41883	4462
TE12_notag	1928	+	1	0.0675381	0.025402	1.41076	459	5472	5.19666	1.01452e-07	3.8697e-07	0.000200063	6.41232	1927
TE12_notag	610	+	1	0.0343643	0.00600765	2.51604	291	3662	5.19577	1.01936e-07	3.88066e-07	0.000201018	6.41109	609
TE12_notag	1321	+	1	0.0316901	0.00471222	2.74956	284	2971	5.18555	1.07689e-07	4.087e-07	0.000212362	6.3886	1320
TE12_notag	10968	+	1	0.0365169	0.0143905	1.34345	1068	7227	5.18541	1.07771e-07	4.087e-07	0.000212524	6.3886	10967
TE12_notag	1268	+	1	0.0446735	0.00975202	2.19565	291	3589	5.18333	1.0898e-07	4.12491e-07	0.000214908	6.38459	1267
TE12_notag	9431	+	1	0.0941558	0.0534606	0.816574	924	12570	5.182	1.09762e-07	4.14657e-07	0.000216451	6.38231	9430
TE12_notag	4969	+	1	0.0404624	0.00512164	2.98191	173	2343	5.18149	1.1006e-07	4.14988e-07	0.000217038	6.38196	4968
TE12_notag	131	+	1	0.0221843	0.00337952	2.71465	586	2959	5.18011	1.10877e-07	4.17269e-07	0.000218649	6.37958	130
TE12_notag	8256	+	1	0.0592334	0.0266003	1.15497	861	5827	5.17301	1.15179e-07	4.32634e-07	0.000227133	6.36388	8255
TE12_notag	9307	+	1	0.0085752	0.00183697	2.22284	1516	17420	5.16809	1.18251e-07	4.43329e-07	0.000233191	6.35327	9306
TE12_notag	1318	+	1	0.0454545	0.00962496	2.23957	286	3013	5.16514	1.2013e-07	4.49519e-07	0.000236897	6.34725	1317
TE12_notag	10973	+	1	0.00998185	0.00149497	2.73919	1102	7358	5.15909	1.24079e-07	4.63415e-07	0.000244683	6.33403	10972
TE12_notag	9394	+	1	0.0114192	0.00264568	2.10976	1226	15119	5.14879	1.31088e-07	4.88669e-07	0.000258506	6.31099	9393
TE12_notag	11059	+	1	0.0365935	0.0174073	1.07189	1503	14132	5.14645	1.32731e-07	4.93861e-07	0.000261746	6.3064	11058
TE12_notag	614	+	1	0.108025	0.0438596	1.30039	324	3762	5.13645	1.39987e-07	5.19878e-07	0.000276055	6.2841	613
TE12_notag	6654	+	1	0.0551559	0.0168269	1.71274	417	3328	5.13455	1.41407e-07	5.24161e-07	0.000278854	6.28054	6653
TE12_notag	10755	+	1	0.0804598	0.0444111	0.857347	1044	8669	5.13315	1.42465e-07	5.27095e-07	0.000280942	6.27811	10754
TE12_notag	6599	+	1	0.0758123	0.0227019	1.73962	277	2687	5.13143	1.43776e-07	5.30947e-07	0.000283526	6.27495	6598
TE12_notag	8114	+	1	0.0668842	0.0369673	0.855416	1226	12741	5.13066	1.44362e-07	5.32114e-07	0.000284681	6.274	8113
TE12_notag	9495	+	1	0.0207756	0.00502266	2.04837	722	8163	5.12666	1.47463e-07	5.42531e-07	0.000290797	6.26558	9494
TE12_notag	10085	+	1	0.0198171	0.00424869	2.22165	656	7061	5.12398	1.49574e-07	5.49274e-07	0.00029496	6.26021	10084
TE12_notag	3587	+	1	0.0325203	0.00446429	2.86484	246	2688	5.11893	1.5364e-07	5.62589e-07	0.000302979	6.24981	3586
TE12_notag	3137	+	1	0.0714286	0.0232108	1.6217	364	2585	5.11877	1.5377e-07	5.62589e-07	0.000303235	6.24981	3136
TE12_notag	10936	+	1	0.0110957	0.00143246	2.95343	721	6981	5.11589	1.56134e-07	5.70177e-07	0.000307895	6.24399	10935
TE12_notag	3941	+	1	0.0276074	0.00375657	2.87756	326	2662	5.11357	1.58066e-07	5.76166e-07	0.000311706	6.23945	3940
TE12_notag	3178	+	1	0.0434783	0.0101156	2.10371	368	2768	5.11222	1.59198e-07	5.79222e-07	0.000313938	6.23716	3177
TE12_notag	4898	+	1	0.030888	0.00473062	2.70695	259	3805	5.10892	1.62004e-07	5.88344e-07	0.000319471	6.23037	4897
TE12_notag	1778	+	1	0.0404255	0.0113258	1.83566	470	4503	5.09587	1.73571e-07	6.29195e-07	0.000342282	6.20122	1777
TE12_notag	5873	+	1	0.0669856	0.0237412	1.49646	418	3833	5.08956	1.79452e-07	6.4932e-07	0.000353879	6.18754	5872
TE12_notag	859	+	1	0.067623	0.0243902	1.47121	488	2747	5.08476	1.8405e-07	6.64739e-07	0.000362947	6.17735	858
TE12_notag	883	+	1	0.019678	0.00231392	3.08817	559	2593	5.08404	1.84748e-07	6.65142e-07	0.000364324	6.17709	882
TE12_notag	7522	+	1	0.0276498	0.00452489	2.61131	434	2652	5.08395	1.84837e-07	6.65142e-07	0.000364498	6.17709	7521
TE12_notag	4907	+	1	0.027907	0.00328554	3.08642	215	3348	5.07855	1.90167e-07	6.83079e-07	0.00037501	6.16553	4906
TE12_notag	5240	+	1	0.0738095	0.0256633	1.5241	420	2299	5.07159	1.97253e-07	7.07241e-07	0.000388983	6.15043	5239
TE12_notag	591	+	1	0.0549451	0.0141108	1.96119	273	3756	5.05721	2.12718e-07	7.61305e-07	0.000419479	6.11844	590
TE12_notag	482	+	1	0.0268595	0.00535045	2.3277	484	3738	5.05604	2.14026e-07	7.64599e-07	0.000422059	6.11657	481
TE12_notag	9530	+	1	0.0227001	0.0063358	1.8411	837	7576	5.05452	2.15742e-07	7.69335e-07	0.000425443	6.11388	9529
TE12_notag	5686	+	1	0.0238095	0.00547991	2.11932	588	6022	5.04909	2.21961e-07	7.90085e-07	0.000437707	6.10233	5685
TE12_notag	11258	+	1	0.0177665	0.00403698	2.13781	788	7679	5.04802	2.232e-07	7.93065e-07	0.000440151	6.10069	11257
TE12_notag	8512	+	1	0.0717884	0.0352442	1.02636	794	6838	5.03192	2.42796e-07	8.61139e-07	0.000478794	6.06493	8511
TE12_notag	508	+	1	0.0272277	0.00471698	2.52914	404	3180	5.02214	2.55501e-07	9.04574e-07	0.000503848	6.04356	507
TE12_notag	1684	+	1	0.024024	0.00565208	2.08762	666	4777	5.01716	2.62206e-07	9.2665e-07	0.000517071	6.03308	1683
TE12_notag	11133	+	1	0.0417423	0.0216877	0.944633	1653	12680	5.01079	2.71041e-07	9.5616e-07	0.000534493	6.01947	11132
TE12_notag	8707	+	1	0.0243902	0.00742154	1.71651	820	9432	4.99633	2.92163e-07	1.02883e-06	0.000576145	5.98766	8706
TE12_notag	6588	+	1	0.075	0.0168977	2.15006	160	2308	4.99597	2.927e-07	1.02889e-06	0.000577205	5.98763	6587
TE12_notag	4221	+	1	0.041791	0.0100264	2.05939	335	3790	4.99504	2.94112e-07	1.03201e-06	0.000579989	5.98632	4220
TE12_notag	2465	+	1	0.0169173	0.0027553	2.61822	532	5807	4.98821	3.04714e-07	1.06731e-06	0.000600895	5.97171	2464
TE12_notag	2443	+	1	0.0381426	0.0124672	1.61327	603	6096	4.98442	3.10747e-07	1.08651e-06	0.000612792	5.96397	2442
TE12_notag	590	+	1	0.0684411	0.0203481	1.74997	263	3735	4.97517	3.25957e-07	1.13768e-06	0.000642787	5.94398	589
TE12_notag	2038	+	1	0.0268456	0.00587293	2.19254	447	5619	4.97334	3.29041e-07	1.14641e-06	0.000648869	5.94066	2037
TE12_notag	11081	+	1	0.00866824	0.00166021	2.38437	1269	12649	4.96912	3.3628e-07	1.16957e-06	0.000663144	5.93198	11080
TE12_notag	6327	+	1	0.0338028	0.0074676	2.17843	355	4553	4.95982	3.52797e-07	1.22485e-06	0.000695715	5.91192	6326
TE12_notag	15	+	1	0.0139373	0.00189107	2.88167	574	5288	4.95431	3.62928e-07	1.25693e-06	0.000715695	5.90069	14
TE12_notag	24	+	1	0.0584416	0.0239897	1.28458	616	5419	4.95411	3.63312e-07	1.25693e-06	0.000716452	5.90069	23
TE12_notag	7003	+	1	0.0666667	0.00991609	2.74912	120	1311	4.94838	3.74173e-07	1.29094e-06	0.00073787	5.88909	7002
TE12_notag	5495	+	1	0.103448	0.0457005	1.17863	406	3326	4.94823	3.74451e-07	1.29094e-06	0.000738418	5.88909	5494
TE12_notag	3017	+	1	0.045977	0.00648968	2.82469	174	1695	4.94492	3.80875e-07	1.3108e-06	0.000751086	5.88247	3016
TE12_notag	6847	+	1	0.0429043	0.00829876	2.37016	303	1928	4.94382	3.83035e-07	1.31593e-06	0.000755345	5.88077	6846
TE12_notag	77	+	1	0.0245614	0.00557851	2.13844	570	4840	4.94291	3.8483e-07	1.3198e-06	0.000758886	5.87949	76
TE12_notag	6211	+	1	0.0747664	0.0197883	1.91774	214	2173	4.94236	3.85904e-07	1.32119e-06	0.000761003	5.87904	6210
TE12_notag	864	+	1	0.0744102	0.0304029	1.29129	551	2730	4.94124	3.88131e-07	1.32651e-06	0.000765395	5.87729	863
TE12_notag	250	+	1	0.0540019	0.0241978	1.15814	1037	3802	4.94067	3.89264e-07	1.32808e-06	0.000767629	5.87678	249
TE12_notag	7275	+	1	0.0390244	0.00613027	2.67035	205	2610	4.93252	4.0587e-07	1.38234e-06	0.000800377	5.85938	7274
TE12_notag	6478	+	1	0.108491	0.0371554	1.54593	212	2503	4.93122	4.0858e-07	1.38917e-06	0.000805719	5.85724	6477
TE12_notag	10727	+	1	0.025	0.00866015	1.52946	1080	8083	4.92801	4.15363e-07	1.4098e-06	0.000819096	5.85084	10726
TE12_notag	2106	+	1	0.0904977	0.0401345	1.17304	442	4759	4.91634	4.40883e-07	1.49385e-06	0.000869421	5.82569	2105
TE12_notag	5528	+	1	0.0350877	0.0109462	1.68053	684	4111	4.90895	4.57828e-07	1.54861e-06	0.000902838	5.81006	5527
TE12_notag	10762	+	1	0.0219256	0.00708661	1.62945	1049	8890	4.90775	4.60647e-07	1.55547e-06	0.000908397	5.80814	10761
TE12_notag	9877	+	1	0.0211268	0.00565869	1.90053	710	10073	4.8914	5.00605e-07	1.68751e-06	0.000987192	5.77275	9876
TE12_notag	9964	+	1	0.0214724	0.00540346	1.99053	652	8328	4.89088	5.01942e-07	1.68913e-06	0.000989829	5.77234	9963
TE12_notag	7503	+	1	0.0676056	0.022559	1.58344	355	2837	4.88692	5.12134e-07	1.72049e-06	0.00100993	5.76435	7502
TE12_notag	9471	+	1	0.060241	0.0282015	1.09497	747	9113	4.88571	5.15272e-07	1.72809e-06	0.00101612	5.76243	9470
TE12_notag	3889	+	1	0.0412088	0.0101076	2.02751	364	3067	4.87794	5.35989e-07	1.79452e-06	0.00105697	5.74605	3888
TE12_notag	1354	+	1	0.152455	0.0766182	0.992622	387	2271	4.87625	5.40598e-07	1.80688e-06	0.00106606	5.74307	1353
TE12_notag	1286	+	1	0.0496183	0.0118249	2.06905	262	3129	4.8754	5.42927e-07	1.8116e-06	0.00107065	5.74194	1285
TE12_notag	8704	+	1	0.0250941	0.00788828	1.66956	797	9381	4.87506	5.43878e-07	1.8117e-06	0.00107253	5.74191	8703
TE12_notag	2127	+	1	0.0169082	0.00222618	2.92508	414	4492	4.86447	5.7382e-07	1.90436e-06	0.00113157	5.72025	2126
TE12_notag	9924	+	1	0.0311111	0.0101602	1.61451	675	8366	4.86432	5.74249e-07	1.90436e-06	0.00113242	5.72025	9923
TE12_notag	3248	+	1	0.0337838	0.00270088	3.64483	148	1481	4.8642	5.74592e-07	1.90436e-06	0.00113309	5.72025	3247
TE12_notag	6331	+	1	0.0308989	0.00657895	2.23163	356	4560	4.85955	5.88252e-07	1.94636e-06	0.00116003	5.71078	6330
TE12_notag	877	+	1	0.0210158	0.00328347	2.67818	571	2741	4.85634	5.97881e-07	1.97491e-06	0.00117902	5.70445	876
TE12_notag	5558	+	1	0.0318949	0.00858951	1.89268	533	4424	4.85255	6.09434e-07	2.00971e-06	0.0012018	5.69687	5557
TE12_notag	10092	+	1	0.0638298	0.0288831	1.144	658	6509	4.84725	6.2593e-07	2.06066e-06	0.00123433	5.68599	10091
TE12_notag	611	+	1	0.0171821	0.00164429	3.38538	291	3649	4.83432	6.68024e-07	2.19557e-06	0.00131734	5.65845	610
TE12_notag	10899	+	1	0.0955166	0.0468597	1.0274	513	6146	4.83015	6.82136e-07	2.23822e-06	0.00134517	5.6501	10898
TE12_notag	840	+	1	0.0422222	0.0119124	1.82554	450	3106	4.82662	6.9436e-07	2.27455e-06	0.00136928	5.6431	839
TE12_notag	9359	+	1	0.0354949	0.0175666	1.01478	1465	16964	4.82337	7.05749e-07	2.30802e-06	0.00139174	5.63676	9358
TE12_notag	1331	+	1	0.0298013	0.00493131	2.59533	302	2839	4.81941	7.19907e-07	2.35042e-06	0.00141966	5.62885	1330
TE12_notag	6743	+	1	0.0659341	0.0157876	2.06223	182	2787	4.81821	7.24269e-07	2.35927e-06	0.00142826	5.62722	6742
TE12_notag	2954	+	1	0.023569	0.00315259	2.90228	297	3172	4.818	7.2501e-07	2.35927e-06	0.00142972	5.62722	2953
TE12_notag	2759	+	1	0.046832	0.0124341	1.9132	363	2654	4.81481	7.36686e-07	2.39332e-06	0.00145274	5.621	2758
TE12_notag	2294	+	1	0.0597701	0.022116	1.43434	435	5019	4.81427	7.38709e-07	2.39594e-06	0.00145673	5.62052	2293
TE12_notag	4922	+	1	0.0287356	0.00318021	3.17565	174	2830	4.80398	7.77711e-07	2.5183e-06	0.00153365	5.59889	4921
TE12_notag	113	+	1	0.0160819	0.00249446	2.68864	684	3608	4.78407	8.58911e-07	2.77668e-06	0.00169377	5.55647	112
TE12_notag	8568	+	1	0.0314875	0.0122943	1.35679	921	10574	4.78325	8.6242e-07	2.78346e-06	0.00170069	5.55542	8567
TE12_notag	9986	+	1	0.0153551	0.00262033	2.5509	521	7251	4.7718	9.1293e-07	2.94166e-06	0.0018003	5.53141	9985
TE12_notag	2081	+	1	0.0427553	0.013013	1.71615	421	4995	4.77088	9.17124e-07	2.95036e-06	0.00180857	5.53013	2080
TE12_notag	9490	+	1	0.029872	0.00990462	1.59262	703	8178	4.76793	9.30631e-07	2.98893e-06	0.00183521	5.52448	9489
TE12_notag	2426	+	1	0.0436975	0.0160136	1.44825	595	5870	4.7674	9.33079e-07	2.99192e-06	0.00184003	5.52405	2425
TE12_notag	4243	+	1	0.0336449	0.00963745	1.80366	535	4358	4.76178	9.59459e-07	3.07151e-06	0.00189205	5.51265	4242
TE12_notag	9515	+	1	0.0174216	0.00450225	1.95216	861	7996	4.76045	9.65831e-07	3.0869e-06	0.00190462	5.51048	9514
TE12_notag	3495	+	1	0.0426667	0.0121049	1.81752	375	4461	4.75913	9.72167e-07	3.10212e-06	0.00191711	5.50834	3494
TE12_notag	6762	+	1	0.0374332	0.00571211	2.71222	187	2626	4.75783	9.78408e-07	3.117e-06	0.00192942	5.50626	6761
TE12_notag	8759	+	1	0.0215385	0.00714286	1.59234	975	11200	4.75324	1.00093e-06	3.1836e-06	0.00197383	5.49708	8758
TE12_notag	692	+	1	0.0217391	0.0042008	2.37156	460	4761	4.75233	1.00541e-06	3.19269e-06	0.00198266	5.49584	691
TE12_notag	10920	+	1	0.0320285	0.00980966	1.70708	562	6830	4.74899	1.02218e-06	3.24073e-06	0.00201574	5.48936	10919
TE12_notag	8605	+	1	0.0262443	0.0102438	1.35725	1105	11812	4.74753	1.02957e-06	3.25894e-06	0.00203032	5.48692	8604
TE12_notag	9092	+	1	0.0222222	0.00621118	1.83906	810	5796	4.74036	1.06667e-06	3.37095e-06	0.00210347	5.47225	9091
TE12_notag	4641	+	1	0.0191847	0.00279096	2.78112	417	3583	4.73382	1.10169e-06	3.47604e-06	0.00217252	5.45892	4640
TE12_notag	8649	+	1	0.0433483	0.0174407	1.31352	669	9690	4.73326	1.1047e-06	3.47998e-06	0.00217847	5.45842	8648
TE12_notag	9675	+	1	0.00709723	0.00128238	2.46843	1409	11697	4.72581	1.14601e-06	3.60437e-06	0.00225994	5.44317	9674
TE12_notag	7509	+	1	0.0418848	0.0109657	1.93343	382	2827	4.72147	1.17076e-06	3.67632e-06	0.00230873	5.43459	7508
TE12_notag	10641	+	1	0.0369393	0.0166534	1.14934	1137	8767	4.71611	1.20199e-06	3.7665e-06	0.00237032	5.42406	10640
TE12_notag	942	+	1	0.0187793	0.00155682	3.59247	426	1927	4.71589	1.20329e-06	3.7665e-06	0.00237289	5.42406	941
TE12_notag	8373	+	1	0.0168006	0.00322004	2.38336	1369	2795	4.71422	1.21317e-06	3.7914e-06	0.00239237	5.4212	8372
TE12_notag	10989	+	1	0.0417227	0.0216163	0.948717	1486	10085	4.70895	1.245e-06	3.88473e-06	0.00245515	5.41064	10988
TE12_notag	9630	+	1	0.0807453	0.0463356	0.801256	966	9647	4.70221	1.28678e-06	4.00873e-06	0.00253752	5.39699	9629
TE12_notag	9506	+	1	0.0471204	0.0205726	1.19563	764	8069	4.69174	1.35446e-06	4.21293e-06	0.002671	5.37542	9505
TE12_notag	7475	+	1	0.034375	0.00746912	2.20235	320	3481	4.69135	1.35707e-06	4.21438e-06	0.00267613	5.37527	7474
TE12_notag	6242	+	1	0.0645161	0.018412	1.80902	248	2607	4.68673	1.38805e-06	4.30382e-06	0.00273723	5.36615	6241
TE12_notag	11225	+	1	0.0253917	0.0118735	1.09662	1851	12549	4.68571	1.39496e-06	4.31848e-06	0.00275087	5.36467	11224
TE12_notag	9485	+	1	0.0156695	0.00346931	2.17524	702	8359	4.68321	1.4121e-06	4.36467e-06	0.00278466	5.36005	9484
TE12_notag	3509	+	1	0.0675325	0.0256471	1.39679	385	4250	4.67993	1.43487e-06	4.4281e-06	0.00282956	5.35378	3508
TE12_notag	9406	+	1	0.0333333	0.0142635	1.22463	990	13531	4.6793	1.43932e-06	4.43489e-06	0.00283833	5.35312	9405
TE12_notag	3197	+	1	0.0217391	0.00252419	3.1064	322	2377	4.67367	1.4793e-06	4.55099e-06	0.00291718	5.34189	3196
TE12_notag	4961	+	1	0.0858896	0.0236865	1.85842	163	2322	4.67226	1.48951e-06	4.57526e-06	0.00293732	5.33958	4960
TE12_notag	9416	+	1	0.0166667	0.00473676	1.81499	900	12878	4.67172	1.49344e-06	4.58019e-06	0.00294506	5.33912	9415
TE12_notag	6612	+	1	0.0376812	0.00879353	2.09933	345	2843	4.66898	1.5135e-06	4.63449e-06	0.00298461	5.334	6611
TE12_notag	3149	+	1	0.0210526	0.00274295	2.9402	380	2552	4.66747	1.52469e-06	4.66153e-06	0.00300668	5.33147	3148
TE12_notag	7338	+	1	0.0315789	0.00443081	2.83332	190	2934	4.66439	1.54768e-06	4.72448e-06	0.00305202	5.32565	7337
TE12_notag	1829	+	1	0.027972	0.00504323	2.47157	286	4164	4.66166	1.56836e-06	4.78022e-06	0.0030928	5.32055	1828
TE12_notag	10377	+	1	0.0396294	0.0224541	0.819595	1943	16389	4.6513	1.64923e-06	5.01896e-06	0.00325229	5.29939	10376
TE12_notag	89	+	1	0.0695266	0.0330396	1.07337	676	4540	4.64265	1.71981e-06	5.22569e-06	0.00339147	5.28186	88
TE12_notag	304	+	1	0.0467649	0.0238197	0.973274	1561	4702	4.63939	1.74724e-06	5.30085e-06	0.00344555	5.27565	303
TE12_notag	5603	+	1	0.0758197	0.033693	1.17012	488	4541	4.63798	1.75916e-06	5.32882e-06	0.00346906	5.27337	5602
TE12_notag	3016	+	1	0.0414201	0.00588928	2.81417	169	1698	4.63745	1.76365e-06	5.33245e-06	0.00347792	5.27307	3015
TE12_notag	4427	+	1	0.027972	0.00463883	2.59215	286	3018	4.6372	1.76577e-06	5.33245e-06	0.00348209	5.27307	4426
TE12_notag	10009	+	1	0.0209125	0.00482133	2.11687	526	7052	4.63367	1.7962e-06	5.41607e-06	0.00354211	5.26632	10008
TE12_notag	11331	+	1	0.040625	0.0107727	1.91498	320	4827	4.6312	1.81772e-06	5.47259e-06	0.00358455	5.26181	11330
TE12_notag	4408	+	1	0.0233463	0.00288184	3.01813	257	2776	4.63039	1.82492e-06	5.4859e-06	0.00359875	5.26075	4407
TE12_notag	3768	+	1	0.0432432	0.00755556	2.51686	185	2250	4.62878	1.83914e-06	5.52021e-06	0.00362678	5.25804	3767
TE12_notag	1545	+	1	0.0519481	0.0165235	1.65255	385	3026	4.61767	1.94033e-06	5.79955e-06	0.00382633	5.23661	1544
TE12_notag	8837	+	1	0.026824	0.0100737	1.41293	932	10721	4.6176	1.94103e-06	5.79955e-06	0.0038277	5.23661	8836
TE12_notag	3434	+	1	0.0397554	0.0105799	1.90983	327	4915	4.61643	1.95195e-06	5.82338e-06	0.00384925	5.23483	3433
TE12_notag	8101	+	1	0.00882613	0.00183753	2.26401	1133	13061	4.61609	1.95519e-06	5.82421e-06	0.00385563	5.23476	8100
TE12_notag	3493	+	1	0.0187668	0.00288312	2.70248	373	4509	4.61552	1.96054e-06	5.83136e-06	0.00386619	5.23423	3492
TE12_notag	8886	+	1	0.0250855	0.00874352	1.52057	877	9264	4.6132	1.98258e-06	5.88801e-06	0.00390964	5.23003	8885
TE12_notag	11298	+	1	0.056338	0.0226532	1.31439	497	6136	4.61035	2.00993e-06	5.96027e-06	0.00396358	5.22473	11297
TE12_notag	5149	+	1	0.0191781	0.00300752	2.67281	365	4655	4.60927	2.02043e-06	5.98243e-06	0.0039843	5.22312	5148
TE12_notag	8343	+	1	0.0171801	0.00548515	1.64713	1688	5287	4.60668	2.04573e-06	6.04824e-06	0.00403418	5.21837	8342
TE12_notag	9117	+	1	0.0461361	0.0208459	1.14613	867	6620	4.59627	2.15062e-06	6.34884e-06	0.00424102	5.19731	9116
TE12_notag	5859	+	1	0.0674157	0.0249263	1.43542	356	3731	4.59338	2.18058e-06	6.42766e-06	0.0043001	5.19195	5858
TE12_notag	5721	+	1	0.0301003	0.00933287	1.68939	598	5786	4.57847	2.342e-06	6.89317e-06	0.00461842	5.16158	5720
TE12_notag	2360	+	1	0.0410156	0.0141381	1.53658	512	5517	4.57776	2.34989e-06	6.90609e-06	0.00463399	5.16077	2359
TE12_notag	119	+	1	0.0174326	0.00300571	2.53601	631	3327	4.57363	2.39677e-06	7.03337e-06	0.00472643	5.15284	118
TE12_notag	4694	+	1	0.0477454	0.0143541	1.7339	377	2926	4.56926	2.4472e-06	7.1707e-06	0.00482588	5.14444	4693
TE12_notag	1760	+	1	0.0146751	0.00205573	2.83564	477	4378	4.56657	2.47889e-06	7.25277e-06	0.00488836	5.1395	1759
TE12_notag	2468	+	1	0.0250965	0.00645499	1.959	518	5732	4.56099	2.54569e-06	7.43718e-06	0.0050201	5.12859	2467
TE12_notag	10413	+	1	0.0320463	0.0186252	0.782901	2590	19436	4.5603	2.55402e-06	7.45049e-06	0.00503653	5.12782	10412
TE12_notag	11333	+	1	0.0574018	0.0194952	1.55798	331	4873	4.55916	2.56794e-06	7.48003e-06	0.00506398	5.1261	11332
TE12_notag	8153	+	1	0.00904977	0.00238774	1.92223	1547	15077	4.55699	2.59456e-06	7.54425e-06	0.00511647	5.12238	8152
TE12_notag	4108	+	1	0.0248756	0.00503045	2.30597	402	3777	4.55674	2.59764e-06	7.54425e-06	0.00512255	5.12238	4107
TE12_notag	4650	+	1	0.0275689	0.00596591	2.20823	399	3520	4.54441	2.75447e-06	7.98796e-06	0.00543182	5.09756	4649
TE12_notag	7354	+	1	0.0756757	0.0219851	1.7833	185	3093	4.54222	2.78329e-06	8.04788e-06	0.00548865	5.09432	7353
TE12_notag	10463	+	1	0.00937346	0.00302435	1.63196	2027	19839	4.53808	2.83843e-06	8.19529e-06	0.00559739	5.08644	10462
TE12_notag	7101	+	1	0.0419753	0.012109	1.79346	405	2973	4.53736	2.84819e-06	8.21146e-06	0.00561664	5.08558	7100
TE12_notag	4633	+	1	0.0592417	0.02213	1.42061	422	3615	4.53262	2.91286e-06	8.38563e-06	0.00574416	5.07646	4632
TE12_notag	9862	+	1	0.0146082	0.00353982	2.04503	753	11300	4.53062	2.94054e-06	8.45298e-06	0.00579874	5.07299	9861
TE12_notag	1290	+	1	0.0430108	0.010665	2.01181	279	3188	4.52793	2.97816e-06	8.54867e-06	0.00587293	5.0681	1289
TE12_notag	10999	+	1	0.0635951	0.0388506	0.71098	1541	10579	4.52439	3.02848e-06	8.68045e-06	0.00597215	5.06146	10998
TE12_notag	10307	+	1	0.0277411	0.00884192	1.64959	757	4637	4.52297	3.04892e-06	8.72637e-06	0.00601247	5.05917	10306
TE12_notag	9734	+	1	0.0249584	0.0101917	1.29213	1202	10695	4.51722	3.13282e-06	8.9535e-06	0.00617791	5.04801	9733
TE12_notag	4742	+	1	0.0285714	0.0071499	1.99858	455	4056	4.5114	3.22e-06	9.18935e-06	0.00634984	5.03672	4741
TE12_notag	9720	+	1	0.0154265	0.00463476	1.73484	1102	9925	4.50943	3.25016e-06	9.26201e-06	0.00640931	5.03329	9719
TE12_notag	7189	+	1	0.0424528	0.0087241	2.28278	212	2751	4.50908	3.25542e-06	9.26361e-06	0.00641968	5.03322	7188
TE12_notag	7670	+	1	0.127086	0.0790137	0.685631	779	5556	4.50739	3.28143e-06	9.32419e-06	0.00647099	5.03039	7669
TE12_notag	2265	+	1	0.0217786	0.0052356	2.05648	551	5348	4.50539	3.3125e-06	9.38928e-06	0.00653225	5.02737	2264
TE12_notag	4157	+	1	0.0652819	0.0237288	1.46004	337	3835	4.50531	3.31386e-06	9.38928e-06	0.00653494	5.02737	4156
TE12_notag	11428	+	1	0.0213178	0.00475108	2.16573	516	4841	4.50477	3.32223e-06	9.39948e-06	0.00655144	5.0269	11427
TE12_notag	11418	+	1	0.0118443	0.00180298	2.71574	591	6101	4.50023	3.39397e-06	9.58868e-06	0.0066929	5.01824	11417
TE12_notag	11613	+	1	0.0575864	0.0323606	0.83149	1997	3461	4.4962	3.45885e-06	9.75803e-06	0.00682086	5.01064	11612
TE12_notag	3355	+	1	0.0872093	0.037181	1.22991	344	4115	4.49318	3.50836e-06	9.88356e-06	0.00691849	5.00509	3354
TE12_notag	7603	+	1	0.0317919	0.00630063	2.33509	346	2222	4.49217	3.52509e-06	9.91651e-06	0.00695147	5.00364	7602
TE12_notag	9725	+	1	0.0497051	0.0266411	0.899741	1187	10435	4.48726	3.60722e-06	1.01331e-05	0.00711343	4.99426	9724
TE12_notag	3598	+	1	0.0460251	0.0106253	2.11492	239	2447	4.48155	3.7051e-06	1.03932e-05	0.00730645	4.98325	3597
TE12_notag	1338	+	1	0.0383275	0.00837521	2.19418	287	2388	4.4796	3.73922e-06	1.04741e-05	0.00737375	4.97988	1337
TE12_notag	9880	+	1	0.0385144	0.0159882	1.26839	727	10195	4.47675	3.78931e-06	1.05993e-05	0.00747252	4.97472	9879
TE12_notag	10664	+	1	0.0187266	0.00605436	1.62904	1068	7763	4.47476	3.82484e-06	1.06835e-05	0.00754258	4.97128	10663
TE12_notag	4033	+	1	0.078329	0.0321466	1.28488	383	2893	4.46794	3.94875e-06	1.10141e-05	0.00778694	4.95805	4032
TE12_notag	10835	+	1	0.00952381	0.00196609	2.27621	1155	8138	4.46571	3.99012e-06	1.11137e-05	0.00786852	4.95414	10834
TE12_notag	7708	+	1	0.0106525	0.00178518	2.57704	751	6722	4.46094	4.08e-06	1.13481e-05	0.00804577	4.94508	7707
TE12_notag	5208	+	1	0.0380228	0.00818148	2.21643	263	2689	4.4605	4.08849e-06	1.13556e-05	0.0080625	4.94479	5207
TE12_notag	6585	+	1	0.0764331	0.0203024	1.91255	157	2315	4.45908	4.11552e-06	1.14146e-05	0.00811581	4.94254	6584
TE12_notag	10986	+	1	0.0558531	0.0316022	0.821613	1307	8607	4.45732	4.14961e-06	1.1493e-05	0.00818302	4.93957	10985
TE12_notag	932	+	1	0.0277778	0.00546697	2.34512	432	2195	4.45514	4.19184e-06	1.15937e-05	0.00826632	4.93578	931
TE12_notag	10267	+	1	0.0487805	0.0216135	1.17437	779	4673	4.45357	4.2227e-06	1.16627e-05	0.00832716	4.9332	10266
TE12_notag	8783	+	1	0.0324826	0.0134159	1.27572	862	10659	4.45284	4.23719e-06	1.16863e-05	0.00835573	4.93232	8782
TE12_notag	9587	+	1	0.0201342	0.00738122	1.44772	1192	9619	4.45011	4.2914e-06	1.18193e-05	0.00846264	4.92741	9586
TE12_notag	6477	+	1	0.0777202	0.0234182	1.73066	193	2434	4.44757	4.34235e-06	1.1943e-05	0.00856312	4.92289	6476
TE12_notag	10674	+	1	0.0128458	0.00314507	2.03014	1012	7631	4.44139	4.46906e-06	1.22744e-05	0.00881299	4.911	10673
TE12_notag	9767	+	1	0.0219877	0.00844185	1.38106	1137	11135	4.4399	4.49994e-06	1.2342e-05	0.00887388	4.90862	9766
TE12_notag	7206	+	1	0.0696517	0.0202475	1.78242	201	2667	4.43946	4.50924e-06	1.23503e-05	0.00889223	4.90832	7205
TE12_notag	10587	+	1	0.0155875	0.0040974	1.92761	834	8542	4.43794	4.54115e-06	1.24205e-05	0.00895516	4.90586	10586
TE12_notag	8796	+	1	0.0191083	0.00675498	1.50017	1099	11399	4.43416	4.62153e-06	1.26228e-05	0.00911367	4.89884	8795
TE12_notag	4298	+	1	0.0311203	0.0088331	1.81687	482	4302	4.43298	4.64692e-06	1.26746e-05	0.00916373	4.89707	4297
TE12_notag	4233	+	1	0.0688776	0.0279023	1.30365	392	4014	4.43003	4.71105e-06	1.28318e-05	0.0092902	4.89171	4232
TE12_notag	10229	+	1	0.0161725	0.00360433	2.16574	742	4994	4.4287	4.74003e-06	1.28929e-05	0.00934735	4.88965	10228
TE12_notag	140	+	1	0.0721966	0.0341647	1.07943	651	2927	4.42183	4.89353e-06	1.32921e-05	0.00965005	4.87641	139
TE12_notag	8686	+	1	0.0269906	0.0095528	1.49846	741	9526	4.42134	4.90456e-06	1.33037e-05	0.00967179	4.87603	8685
TE12_notag	6375	+	1	0.0532319	0.0154125	1.78819	263	3309	4.41644	5.01698e-06	1.35899e-05	0.00989348	4.86678	6374
TE12_notag	1004	+	1	0.042394	0.0121951	1.79756	401	2460	4.41142	5.13467e-06	1.38897e-05	0.0101256	4.85731	1003
TE12_notag	10373	+	1	0.0586608	0.0372945	0.653432	1807	15391	4.40906	5.19092e-06	1.40226e-05	0.0102365	4.85317	10372
TE12_notag	7451	+	1	0.02	0.00253378	2.98063	250	3552	4.40699	5.24078e-06	1.41379e-05	0.0103348	4.84961	7450
TE12_notag	5575	+	1	0.0326797	0.009355	1.80459	459	4062	4.40064	5.3966e-06	1.45384e-05	0.0106421	4.83748	5574
TE12_notag	3264	+	1	0.111842	0.0365854	1.61212	152	1722	4.39959	5.42274e-06	1.45889e-05	0.0106937	4.83598	3263
TE12_notag	11257	+	1	0.0216561	0.0068255	1.66576	785	7765	4.39439	5.55411e-06	1.49219e-05	0.0109527	4.82617	11256
TE12_notag	8378	+	1	0.0150971	0.00295421	2.35342	1391	2708	4.39189	5.61859e-06	1.50746e-05	0.0110799	4.82175	8377
TE12_notag	1312	+	1	0.0381944	0.0091623	2.05958	288	3056	4.38699	5.74639e-06	1.53966e-05	0.0113319	4.81258	1311
TE12_notag	7688	+	1	0.0113636	0.00218598	2.37808	880	5947	4.38522	5.79349e-06	1.5489e-05	0.0114248	4.80998	7687
TE12_notag	5476	+	1	0.0162866	0.00182648	3.15655	307	3285	4.3851	5.79658e-06	1.5489e-05	0.0114309	4.80998	5475
TE12_notag	7663	+	1	0.287356	0.203993	0.494319	522	4157	4.38255	5.86481e-06	1.56501e-05	0.0115654	4.80548	7662
TE12_notag	11403	+	1	0.0139082	0.00298864	2.21837	719	6692	4.38195	5.88098e-06	1.5672e-05	0.0115973	4.80488	11402
TE12_notag	6889	+	1	0.0313901	0.00469974	2.73966	223	1915	4.37686	6.01997e-06	1.60207e-05	0.0118714	4.79532	6888
TE12_notag	218	+	1	0.0261905	0.00812301	1.68896	840	3447	4.37341	6.11605e-06	1.62545e-05	0.0120608	4.78903	217
TE12_notag	10879	+	1	0.0184922	0.00487879	1.92232	703	6559	4.37125	6.17674e-06	1.63937e-05	0.0121805	4.78532	10878
TE12_notag	7653	+	1	0.0282353	0.0067987	2.05417	425	3383	4.36488	6.35963e-06	1.68525e-05	0.0125412	4.77334	7652
TE12_notag	3710	+	1	0.0349345	0.00669643	2.38319	229	2688	4.3644	6.37351e-06	1.68525e-05	0.0125686	4.77334	3709
TE12_notag	3553	+	1	0.0925926	0.040371	1.19758	324	3666	4.36434	6.37522e-06	1.68525e-05	0.0125719	4.77334	3552
TE12_notag	7075	+	1	0.0821918	0.0274775	1.58074	219	2220	4.36351	6.39966e-06	1.68944e-05	0.0126201	4.77226	7074
TE12_notag	9872	+	1	0.0171429	0.00462007	1.89162	700	10173	4.36244	6.43085e-06	1.69541e-05	0.0126816	4.77073	9871
TE12_notag	1548	+	1	0.064133	0.0255265	1.32907	421	3134	4.35307	6.71222e-06	1.76722e-05	0.0132365	4.75271	1547
TE12_notag	7463	+	1	0.0413793	0.0109321	1.92034	290	3476	4.35215	6.74052e-06	1.77231e-05	0.0132923	4.75146	7462
TE12_notag	6207	+	1	0.0609137	0.0158953	1.93817	197	2139	4.3518	6.75133e-06	1.77278e-05	0.0133136	4.75134	6206
TE12_notag	4706	+	1	0.0255403	0.00653266	1.96703	509	3980	4.35101	6.77547e-06	1.77676e-05	0.0133612	4.75037	4705
TE12_notag	8611	+	1	0.0114135	0.00309727	1.88167	1139	11946	4.34657	6.91405e-06	1.81069e-05	0.0136345	4.74216	8610
TE12_notag	10181	+	1	0.0235294	0.00755506	1.63895	765	6221	4.34268	7.0379e-06	1.84068e-05	0.0138787	4.73502	10180
TE12_notag	146	+	1	0.0353107	0.0121871	1.53475	708	3036	4.34164	7.07109e-06	1.84691e-05	0.0139442	4.73355	145
TE12_notag	11571	+	1	0.0112045	0.00106648	3.39315	714	2813	4.33879	7.16354e-06	1.86858e-05	0.0141265	4.72849	11570
TE12_notag	6459	+	1	0.0534351	0.0101322	2.39885	131	2270	4.33846	7.17417e-06	1.86888e-05	0.0141475	4.72842	6458
TE12_notag	4424	+	1	0.0359712	0.00821558	2.13041	278	3043	4.33802	7.18867e-06	1.87019e-05	0.0141761	4.72811	4423
TE12_notag	8273	+	1	0.0724258	0.0428816	0.756144	1146	6413	4.337	7.22212e-06	1.87642e-05	0.014242	4.72667	8272
TE12_notag	7665	+	1	0.0957614	0.0528634	0.857174	637	4540	4.3327	7.36475e-06	1.91096e-05	0.0145233	4.71875	7664
TE12_notag	1557	+	1	0.0184049	0.00329341	2.48244	489	3340	4.32969	7.46581e-06	1.93463e-05	0.0147226	4.7134	1556
TE12_notag	10639	+	1	0.0313901	0.0140813	1.15654	1115	8664	4.32843	7.50883e-06	1.94323e-05	0.0148074	4.71148	10638
TE12_notag	171	+	1	0.0409357	0.0148865	1.45935	684	2687	4.3264	7.57833e-06	1.95864e-05	0.0149445	4.70804	170
TE12_notag	2175	+	1	0.0297203	0.00927324	1.6803	572	4637	4.32401	7.66075e-06	1.97736e-05	0.015107	4.70392	2174
TE12_notag	11479	+	1	0.0189229	0.00460299	2.03949	687	4345	4.321	7.76633e-06	2.00199e-05	0.0153152	4.69854	11478
TE12_notag	4574	+	1	0.0364465	0.0108336	1.75027	439	3323	4.31993	7.80394e-06	2.00906e-05	0.0153894	4.69701	4573
TE12_notag	11100	+	1	0.0339734	0.0171029	0.990167	1354	11577	4.31696	7.90969e-06	2.03362e-05	0.0155979	4.69173	11099
TE12_notag	7839	+	1	0.012572	0.00490668	1.3574	1909	20788	4.31385	8.02185e-06	2.05978e-05	0.0158191	4.68618	7838
TE12_notag	5334	+	1	0.0170213	0.00263071	2.69381	470	3041	4.31089	8.13001e-06	2.08369e-05	0.0160324	4.68117	5333
TE12_notag	9191	+	1	0.0520951	0.0269422	0.951281	883	11469	4.31072	8.13613e-06	2.08369e-05	0.0160444	4.68117	9190
TE12_notag	10601	+	1	0.0204271	0.00744114	1.45689	1077	9004	4.30557	8.32778e-06	2.13001e-05	0.0164224	4.67162	10600
TE12_notag	230	+	1	0.0112613	0.00166205	2.76033	888	3610	4.30437	8.37313e-06	2.13884e-05	0.0165118	4.66982	229
TE12_notag	4807	+	1	0.0496084	0.0170261	1.54283	383	3524	4.3025	8.4442e-06	2.1542e-05	0.016652	4.66671	4806
TE12_notag	9682	+	1	0.0322802	0.0164107	0.976016	1456	12370	4.29855	8.59577e-06	2.19003e-05	0.0169509	4.65955	9681
TE12_notag	860	+	1	0.0585859	0.0234776	1.31927	495	2726	4.29136	8.87907e-06	2.25929e-05	0.0175095	4.64603	859
TE12_notag	3444	+	1	0.0426667	0.0140325	1.60434	375	5416	4.28867	8.98712e-06	2.28384e-05	0.0177226	4.64133	3443
TE12_notag	5562	+	1	0.0217391	0.00511271	2.08813	506	4303	4.28546	9.11789e-06	2.31409e-05	0.0179805	4.63562	5561
TE12_notag	11064	+	1	0.013369	0.00472912	1.49925	1496	14379	4.28354	9.19715e-06	2.33121e-05	0.0181368	4.63242	11063
TE12_notag	2565	+	1	0.0514286	0.0117371	2.1315	175	2556	4.28142	9.28524e-06	2.35051e-05	0.0183105	4.62884	2564
TE12_notag	8072	+	1	0.0336072	0.017277	0.959916	1339	17422	4.2799	9.34875e-06	2.36221e-05	0.0184357	4.62668	8071
TE12_notag	537	+	1	0.0236967	0.00291545	3.02289	211	2401	4.27974	9.35539e-06	2.36221e-05	0.0184488	4.62668	536
TE12_notag	8772	+	1	0.0129564	0.00330844	1.96944	849	10579	4.27178	9.69573e-06	2.44501e-05	0.01912	4.61172	8771
TE12_notag	5698	+	1	0.0739496	0.037684	0.972591	595	6183	4.2675	9.88364e-06	2.48921e-05	0.0194905	4.60394	5697
TE12_notag	5004	+	1	0.0434783	0.00960769	2.17803	207	2498	4.26592	9.95414e-06	2.50377e-05	0.0196296	4.60141	5003
TE12_notag	1166	+	1	0.0666667	0.0211082	1.65916	240	2274	4.26167	1.01453e-05	2.5486e-05	0.0200065	4.5937	1165
TE12_notag	9065	+	1	0.0158537	0.00392311	2.01475	820	5098	4.25819	1.03046e-05	2.58533e-05	0.0203207	4.58748	9064
TE12_notag	2833	+	1	0.0150602	0.00150263	3.32518	332	2662	4.25489	1.04574e-05	2.62033e-05	0.020622	4.58164	2832
TE12_notag	6259	+	1	0.0462963	0.0111899	2.04871	216	2681	4.25355	1.05205e-05	2.63281e-05	0.0207465	4.57958	6258
TE12_notag	6811	+	1	0.0424837	0.0113683	1.9019	306	2463	4.25026	1.0676e-05	2.66832e-05	0.021053	4.57376	6810
TE12_notag	3788	+	1	0.0772059	0.0284784	1.43884	272	2458	4.24805	1.07818e-05	2.69136e-05	0.0212617	4.57003	3787
TE12_notag	3599	+	1	0.0208333	0.00246204	3.08097	240	2437	4.24493	1.0933e-05	2.72564e-05	0.0215598	4.56453	3598
TE12_notag	11025	+	1	0.0589849	0.036314	0.699819	1458	11731	4.22646	1.18696e-05	2.95541e-05	0.0234069	4.52938	11024
TE12_notag	11247	+	1	0.0156863	0.00492234	1.67209	1020	9142	4.22118	1.21511e-05	3.02168e-05	0.0239619	4.51975	11246
TE12_notag	177	+	1	0.0355114	0.012318	1.52751	704	2679	4.21868	1.22866e-05	3.04872e-05	0.0242292	4.51588	176
TE12_notag	9950	+	1	0.0263158	0.00904321	1.54102	646	8957	4.21861	1.22907e-05	3.04872e-05	0.0242373	4.51588	9949
TE12_notag	1762	+	1	0.0170213	0.00322655	2.39928	470	4339	4.2096	1.2791e-05	3.1684e-05	0.0252238	4.49916	1761
TE12_notag	5803	+	1	0.0328767	0.00874471	1.91058	365	3545	4.20935	1.28054e-05	3.1684e-05	0.0252522	4.49916	5802
TE12_notag	10599	+	1	0.0518868	0.0282903	0.875061	1060	8943	4.20492	1.30585e-05	3.22698e-05	0.0257513	4.4912	10598
TE12_notag	736	+	1	0.0268657	0.00576806	2.21961	335	3294	4.20456	1.30796e-05	3.22817e-05	0.0257931	4.49104	735
TE12_notag	6410	+	1	0.0314961	0.00654002	2.2678	254	3211	4.2028	1.31816e-05	3.24927e-05	0.0259942	4.48821	6409
TE12_notag	7131	+	1	0.0611354	0.026057	1.23033	458	4068	4.1989	1.34105e-05	3.30156e-05	0.0264455	4.48128	7130
TE12_notag	2331	+	1	0.0392157	0.0144098	1.44439	510	5413	4.19826	1.34486e-05	3.30681e-05	0.0265206	4.48059	2330
TE12_notag	2894	+	1	0.118329	0.0634772	0.8985	431	3198	4.18998	1.39487e-05	3.42551e-05	0.0275068	4.46528	2893
TE12_notag	11628	+	1	0.0154639	0.00484469	1.67443	2328	3509	4.18812	1.40638e-05	3.44947e-05	0.0277338	4.46225	11627
TE12_notag	6424	+	1	0.0201613	0.0026729	2.91511	248	2993	4.18726	1.41171e-05	3.45824e-05	0.0278388	4.46114	6423
TE12_notag	5366	+	1	0.0410448	0.015286	1.42499	536	4056	4.1824	1.44221e-05	3.52859e-05	0.0284404	4.4524	5365
TE12_notag	9032	+	1	0.0144033	0.00374181	1.94459	972	5345	4.17885	1.46493e-05	3.57973e-05	0.0288884	4.44615	9031
TE12_notag	8115	+	1	0.0702576	0.0444784	0.659549	1281	13085	4.17012	1.52217e-05	3.71499e-05	0.0300171	4.43004	8114
TE12_notag	7153	+	1	0.020595	0.00436233	2.23912	437	3897	4.16692	1.54373e-05	3.76256e-05	0.0304424	4.42452	7152
TE12_notag	1661	+	1	0.0281879	0.0100583	1.48669	745	4971	4.16651	1.54647e-05	3.76256e-05	0.0304964	4.42452	1660
TE12_notag	8913	+	1	0.0130435	0.00290851	2.16497	690	7564	4.16638	1.54738e-05	3.76256e-05	0.0305143	4.42452	8912
TE12_notag	8057	+	1	0.0369298	0.020152	0.873863	1381	18162	4.15938	1.59553e-05	3.87486e-05	0.0314639	4.41174	8056
TE12_notag	3388	+	1	0.037415	0.010197	1.87547	294	4315	4.15858	1.60114e-05	3.88369e-05	0.0315744	4.41076	3387
TE12_notag	3716	+	1	0.0311111	0.00583303	2.41511	225	2743	4.15694	1.6127e-05	3.90693e-05	0.0318024	4.40816	3715
TE12_notag	6521	+	1	0.055	0.0147917	1.89464	200	2569	4.15424	1.63188e-05	3.94854e-05	0.0321806	4.40356	6520
TE12_notag	4483	+	1	0.0461165	0.0160891	1.5192	412	3232	4.15284	1.64185e-05	3.96781e-05	0.0323774	4.40145	4482
TE12_notag	5037	+	1	0.114114	0.0570523	1.00012	333	3786	4.15014	1.66139e-05	4.01011e-05	0.0327626	4.39684	5036
TE12_notag	3827	+	1	0.0406504	0.00988969	2.03927	246	2629	4.14901	1.6696e-05	4.025e-05	0.0329245	4.39523	3826
TE12_notag	10118	+	1	0.0287648	0.00965147	1.57548	591	5595	4.14866	1.67214e-05	4.02621e-05	0.0329747	4.3951	10117
TE12_notag	4608	+	1	0.0553097	0.0225468	1.29461	452	3903	4.14783	1.67818e-05	4.03582e-05	0.0330937	4.39407	4607
TE12_notag	3869	+	1	0.0162602	0.00226978	2.84072	369	3084	4.14713	1.68336e-05	4.04317e-05	0.0331959	4.39328	3868
TE12_notag	7530	+	1	0.0243902	0.00524828	2.21639	451	2477	4.14686	1.68534e-05	4.04317e-05	0.0332348	4.39328	7529
TE12_notag	3617	+	1	0.0627615	0.0197715	1.66646	239	2276	4.14305	1.7136e-05	4.10599e-05	0.0337923	4.38658	3616
TE12_notag	3518	+	1	0.0497512	0.0186936	1.41218	402	4547	4.14196	1.72179e-05	4.12059e-05	0.0339537	4.38504	3517
TE12_notag	6729	+	1	0.0363636	0.00788436	2.20543	220	3044	4.14025	1.73461e-05	4.14624e-05	0.0342065	4.38235	6728
TE12_notag	8474	+	1	0.0473485	0.0191006	1.3097	528	4136	4.13975	1.73846e-05	4.15041e-05	0.0342824	4.38191	8473
TE12_notag	45	+	1	0.0168856	0.00374322	2.17344	533	5343	4.12861	1.82479e-05	4.35125e-05	0.0359849	4.36139	44
TE12_notag	3620	+	1	0.0551181	0.0165505	1.73565	254	2296	4.12665	1.84044e-05	4.38327e-05	0.0362935	4.3582	3619
TE12_notag	8989	+	1	0.0135617	0.00453858	1.57923	1401	8593	4.12288	1.87086e-05	4.45035e-05	0.0368934	4.35161	8988
TE12_notag	7213	+	1	0.0436893	0.0102818	2.08719	206	2626	4.12147	1.88232e-05	4.47221e-05	0.0371194	4.34948	7212
TE12_notag	107	+	1	0.0280505	0.00950668	1.56101	713	3892	4.11716	1.91788e-05	4.55122e-05	0.0378206	4.34187	106
TE12_notag	2720	+	1	0.0582822	0.0204666	1.50978	326	2443	4.1143	1.94176e-05	4.60234e-05	0.0382915	4.33702	2719
TE12_notag	7461	+	1	0.05	0.0151781	1.71994	260	3426	4.11282	1.95424e-05	4.62589e-05	0.0385376	4.3348	7460
TE12_notag	3090	+	1	0.0347826	0.00884211	1.9759	345	2375	4.11257	1.95639e-05	4.62589e-05	0.0385799	4.3348	3089
TE12_notag	10900	+	1	0.0619137	0.0293227	1.07824	533	6275	4.11218	1.95969e-05	4.62684e-05	0.0386452	4.33472	10899
TE12_notag	6536	+	1	0.0290698	0.00431203	2.75308	172	2551	4.11197	1.96148e-05	4.62684e-05	0.0386804	4.33472	6535
TE12_notag	11105	+	1	0.0323716	0.0168118	0.945254	1421	11599	4.10733	2.00133e-05	4.7152e-05	0.0394662	4.3265	11104
TE12_notag	1410	+	1	0.0522648	0.0156169	1.74273	287	1921	4.09845	2.07966e-05	4.89391e-05	0.041011	4.31034	1409
TE12_notag	8314	+	1	0.0137482	0.0040201	1.77394	1382	4975	4.09715	2.09131e-05	4.91546e-05	0.0412407	4.30844	8313
TE12_notag	7154	+	1	0.0138568	0.00206558	2.74598	433	3873	4.08761	2.17915e-05	5.11582e-05	0.0429729	4.29108	7153
TE12_notag	1754	+	1	0.0204499	0.00485437	2.07474	489	4326	4.08714	2.18362e-05	5.12021e-05	0.043061	4.29071	1753
TE12_notag	617	+	1	0.0153846	0.00212314	2.85722	325	3768	4.07669	2.28404e-05	5.34931e-05	0.0450412	4.2717	616
TE12_notag	1775	+	1	0.0393873	0.014005	1.49179	457	4427	4.06992	2.35147e-05	5.5007e-05	0.0463709	4.25958	1774
TE12_notag	4655	+	1	0.0556845	0.0226405	1.29837	431	3666	4.06894	2.36133e-05	5.51722e-05	0.0465654	4.25828	4654
TE12_notag	480	+	1	0.0647182	0.0292853	1.14399	479	3722	4.06685	2.38269e-05	5.56056e-05	0.0469867	4.25488	479
TE12_notag	6957	+	1	0.0512821	0.00869565	2.56009	117	1380	4.05783	2.47653e-05	5.77271e-05	0.0488372	4.23862	6956
TE12_notag	7500	+	1	0.083612	0.0352343	1.24673	299	2753	4.05567	2.49951e-05	5.8194e-05	0.0492903	4.23512	7499
TE12_notag	10790	+	1	0.0262843	0.0102721	1.35547	837	7496	4.05514	2.50517e-05	5.8257e-05	0.049402	4.23465	10789
TE12_notag	5157	+	1	0.0220126	0.00436575	2.33403	318	4123	4.05268	2.53168e-05	5.88041e-05	0.0499247	4.23059	5156
TE12_notag	194	+	1	0.0303907	0.00991231	1.61634	691	2623	4.0503	2.55757e-05	5.93357e-05	0.0504354	4.22668	193
TE12_notag	7502	+	1	0.0449102	0.0142298	1.65813	334	2811	4.04403	2.62705e-05	6.0876e-05	0.0518055	4.21555	7501
TE12_notag	6823	+	1	0.0434783	0.012256	1.8268	299	2203	4.03903	2.68368e-05	6.21153e-05	0.0529222	4.2068	6822
TE12_notag	10862	+	1	0.0102302	0.00201114	2.34675	782	6464	4.03827	2.6923e-05	6.22417e-05	0.0530921	4.20592	10861
TE12_notag	10492	+	1	0.0108992	0.00369836	1.55926	1468	15953	4.03248	2.75956e-05	6.37218e-05	0.0544184	4.19571	10491
TE12_notag	11203	+	1	0.02204	0.0111699	0.980512	1951	13429	4.0304	2.78407e-05	6.42126e-05	0.0549018	4.19238	11202
TE12_notag	10840	+	1	0.0163488	0.00558514	1.54952	1101	7699	4.02638	2.83205e-05	6.52431e-05	0.0558481	4.18547	10839
TE12_notag	5138	+	1	0.0241287	0.00590031	2.03189	373	4915	4.01826	2.93141e-05	6.74533e-05	0.0578075	4.171	5137
TE12_notag	1737	+	1	0.0179533	0.0042204	2.0888	557	4265	4.01177	3.0133e-05	6.92568e-05	0.0594223	4.15954	1736
TE12_notag	6463	+	1	0.0851064	0.0261178	1.70424	141	2259	4.01077	3.02606e-05	6.9469e-05	0.0596739	4.15821	6462
TE12_notag	8333	+	1	0.0492197	0.0289532	0.765511	1666	5388	4.004	3.11407e-05	7.14064e-05	0.0614095	4.14626	8332
TE12_notag	6384	+	1	0.0334572	0.00819432	2.02962	269	3417	4.00195	3.14107e-05	7.19418e-05	0.0619418	4.14302	6383
TE12_notag	165	+	1	0.0180995	0.00397974	2.18521	663	2764	3.99901	3.18034e-05	7.27568e-05	0.0627164	4.13813	164
TE12_notag	5993	+	1	0.0646154	0.0252819	1.35378	325	2927	3.99477	3.23781e-05	7.39857e-05	0.0638497	4.13085	5992
TE12_notag	7157	+	1	0.0282353	0.00794913	1.82863	425	3774	3.98432	3.38375e-05	7.72309e-05	0.0667275	4.11221	7156
TE12_notag	8212	+	1	0.0186667	0.00584379	1.67549	750	7016	3.98037	3.44046e-05	7.84345e-05	0.0678459	4.10549	8211
TE12_notag	3614	+	1	0.0580357	0.0177226	1.71135	224	2257	3.98003	3.44527e-05	7.84534e-05	0.0679407	4.10539	3613
TE12_notag	4388	+	1	0.0224719	0.00390498	2.52474	267	3073	3.97479	3.52207e-05	8.01098e-05	0.0694552	4.09631	4387
TE12_notag	5564	+	1	0.0240481	0.00676148	1.83051	499	4289	3.96656	3.64591e-05	8.28311e-05	0.0718974	4.08181	5563
TE12_notag	7011	+	1	0.0569106	0.0112782	2.33516	123	1330	3.96509	3.66841e-05	8.32319e-05	0.072341	4.07971	7010
TE12_notag	9737	+	1	0.030581	0.015545	0.976189	1308	11129	3.96486	3.672e-05	8.32319e-05	0.0724118	4.07971	9736
TE12_notag	4429	+	1	0.0271186	0.00589777	2.20104	295	3052	3.96436	3.67963e-05	8.33093e-05	0.0725624	4.07931	4428
TE12_notag	9976	+	1	0.040636	0.0171848	1.24162	566	7623	3.96277	3.70431e-05	8.37717e-05	0.0730489	4.0769	9975
TE12_notag	4345	+	1	0.0339426	0.0105737	1.68262	383	4445	3.96107	3.73066e-05	8.42709e-05	0.0735685	4.07432	4344
TE12_notag	6165	+	1	0.0397727	0.00815956	2.28522	176	2206	3.96048	3.73992e-05	8.43233e-05	0.0737513	4.07405	6164
TE12_notag	8931	+	1	0.0344828	0.0137725	1.32409	609	6680	3.96038	3.74153e-05	8.43233e-05	0.0737829	4.07405	8930
TE12_notag	9395	+	1	0.00686106	0.0015608	2.13614	1166	14736	3.94984	3.91023e-05	8.80247e-05	0.0771097	4.0554	9394
TE12_notag	1054	+	1	0.0542005	0.0202301	1.42181	369	2521	3.93707	4.12408e-05	9.27331e-05	0.0813269	4.03277	1053
TE12_notag	1088	+	1	0.0350877	0.00882471	1.99135	285	2493	3.93613	4.14038e-05	9.29016e-05	0.0816484	4.03198	1087
TE12_notag	5049	+	1	0.0167598	0.00288866	2.53653	358	3808	3.93609	4.141e-05	9.29016e-05	0.0816605	4.03198	5048
TE12_notag	10394	+	1	0.0381337	0.0241481	0.659155	2229	17931	3.93573	4.14726e-05	9.29364e-05	0.081784	4.03181	10393
TE12_notag	10150	+	1	0.0443864	0.021682	1.03362	766	7610	3.93289	4.1965e-05	9.39329e-05	0.0827549	4.02718	10149
TE12_notag	10031	+	1	0.0217755	0.00683663	1.67135	597	7021	3.93176	4.2164e-05	9.42714e-05	0.0831474	4.02562	10030
TE12_notag	2295	+	1	0.0932755	0.0502027	0.893732	461	5179	3.93048	4.23882e-05	9.46653e-05	0.0835895	4.02381	2294
TE12_notag	6572	+	1	0.037234	0.00793051	2.23114	188	2648	3.92675	4.30505e-05	9.60357e-05	0.0848955	4.01757	6571
TE12_notag	10180	+	1	0.0341656	0.0147666	1.21021	761	6298	3.92637	4.31192e-05	9.60804e-05	0.0850312	4.01737	10179
TE12_notag	9178	+	1	0.0167742	0.0053554	1.64718	775	10270	3.91871	4.45128e-05	9.90736e-05	0.0877792	4.00404	9177
TE12_notag	1243	+	1	0.0557103	0.0220068	1.33999	359	3817	3.91781	4.46793e-05	9.93321e-05	0.0881075	4.00291	1242
TE12_notag	2423	+	1	0.0309278	0.0114943	1.42799	582	5829	3.90841	4.64526e-05	0.000103158	0.0916045	3.9865	2422
TE12_notag	4882	+	1	0.016317	0.00327297	2.31771	429	4583	3.90805	4.65223e-05	0.000103197	0.0917419	3.98633	4881
TE12_notag	11290	+	1	0.023913	0.00685549	1.80247	460	5543	3.90706	4.67136e-05	0.000103505	0.0921192	3.98504	11289
TE12_notag	2449	+	1	0.0363636	0.0149662	1.28079	605	6214	3.90184	4.77323e-05	0.000105643	0.0941281	3.97616	2448
TE12_notag	805	+	1	0.0605327	0.0257002	1.23594	413	3035	3.90127	4.78442e-05	0.000105663	0.0943488	3.97608	804
TE12_notag	10348	+	1	0.0393939	0.0221433	0.831105	1320	12103	3.90125	4.78485e-05	0.000105663	0.0943572	3.97608	10347
TE12_notag	938	+	1	0.0252294	0.00573614	2.13695	436	2092	3.89968	4.81609e-05	0.000106234	0.0949734	3.97374	937
TE12_notag	6692	+	1	0.0285714	0.00654206	2.12676	280	3210	3.89445	4.92101e-05	0.000108397	0.0970423	3.96498	6691
TE12_notag	5647	+	1	0.0606061	0.026123	1.21414	396	4096	3.89425	4.92513e-05	0.000108397	0.0971235	3.96498	5646
TE12_notag	11562	+	1	0.0194384	0.00599657	1.6967	926	3502	3.89325	4.94556e-05	0.000108725	0.0975264	3.96367	11561
TE12_notag	9349	+	1	0.0137741	0.00546481	1.33371	1452	16469	3.88617	5.09195e-05	0.000111819	0.100413	3.95149	9348
TE12_notag	6791	+	1	0.0531401	0.0153257	1.79385	207	2349	3.88209	5.17817e-05	0.000113586	0.102114	3.94468	6790
TE12_notag	10893	+	1	0.0116959	0.00213745	2.45204	513	6082	3.87899	5.24446e-05	0.000114912	0.103421	3.93963	10892
TE12_notag	5106	+	1	0.0195312	0.00331518	2.55863	256	4223	3.87635	5.30186e-05	0.000116041	0.104553	3.93539	5105
TE12_notag	5777	+	1	0.0464286	0.0149942	1.63061	280	3468	3.87583	5.31301e-05	0.000116156	0.104773	3.93496	5776
TE12_notag	7772	+	1	0.00891021	0.00280863	1.66559	1459	15666	3.87022	5.43684e-05	0.000118732	0.107215	3.92543	7771
TE12_notag	843	+	1	0.0131291	0.00192308	2.77128	457	3120	3.86924	5.45867e-05	0.000119076	0.107645	3.92417	842
TE12_notag	1060	+	1	0.0241935	0.00539291	2.16549	372	2596	3.86742	5.49956e-05	0.000119836	0.108451	3.92141	1059
TE12_notag	6256	+	1	0.0280374	0.00524345	2.41876	214	2670	3.86614	5.52849e-05	0.000120333	0.109022	3.91961	6255
TE12_notag	907	+	1	0.0266904	0.0077821	1.77809	562	2570	3.86272	5.60657e-05	0.000121898	0.110562	3.914	906
TE12_notag	555	+	1	0.0307692	0.00591716	2.37851	195	2704	3.86212	5.6203e-05	0.000122062	0.110832	3.91342	554
TE12_notag	11054	+	1	0.0214133	0.010037	1.09318	1401	13251	3.86082	5.65031e-05	0.000122579	0.111424	3.91158	11053
TE12_notag	854	+	1	0.0415755	0.0150404	1.4669	457	2726	3.8601	5.66692e-05	0.000122804	0.111752	3.91079	853
TE12_notag	2298	+	1	0.0481928	0.0209945	1.19881	498	5430	3.8524	5.84825e-05	0.000126594	0.115327	3.89759	2297
TE12_notag	9427	+	1	0.0207877	0.00826056	1.33142	914	12711	3.85204	5.85688e-05	0.000126642	0.115498	3.89742	9426
TE12_notag	2330	+	1	0.0397614	0.0159259	1.31999	503	5400	3.85023	5.90027e-05	0.000127441	0.116353	3.89469	2329
TE12_notag	4094	+	1	0.038961	0.0132544	1.55556	385	3546	3.84505	6.02643e-05	0.000130023	0.118841	3.88598	4093
TE12_notag	10582	+	1	0.01375	0.00396376	1.79449	800	8830	3.84417	6.04818e-05	0.00013035	0.11927	3.88489	10581
TE12_notag	5036	+	1	0.0986842	0.0478548	1.04416	304	3636	3.84232	6.09384e-05	0.000131191	0.120171	3.8821	5035
TE12_notag	9288	+	1	0.0208333	0.010079	1.04755	1488	17859	3.83756	6.21308e-05	0.000133612	0.122522	3.87416	9287
TE12_notag	231	+	1	0.0155556	0.00414594	1.90766	900	3618	3.83554	6.26456e-05	0.000134572	0.123537	3.87105	230
TE12_notag	1997	+	1	0.0222717	0.006165	1.85304	449	5515	3.83517	6.27392e-05	0.000134626	0.123722	3.87087	1996
TE12_notag	7103	+	1	0.0397196	0.0140294	1.5014	428	3065	3.83171	6.36283e-05	0.000136386	0.125475	3.86523	7102
TE12_notag	1350	+	1	0.037037	0.009355	1.98516	270	2031	3.83081	6.38623e-05	0.000136739	0.125936	3.86411	1349
TE12_notag	5888	+	1	0.0380435	0.0154333	1.3016	552	5054	3.8295	6.42017e-05	0.000137316	0.126606	3.86228	5887
TE12_notag	10990	+	1	0.0213476	0.0100532	1.08641	1499	10146	3.8271	6.48305e-05	0.000138511	0.127846	3.85852	10989
TE12_notag	108	+	1	0.0209497	0.00647165	1.69472	716	3863	3.82388	6.5683e-05	0.000140181	0.129527	3.85331	107
TE12_notag	4840	+	1	0.0545809	0.0251434	1.11822	513	4534	3.82168	6.62739e-05	0.000141289	0.130692	3.84989	4839
TE12_notag	7049	+	1	0.0978261	0.0383921	1.34941	184	2214	3.82074	6.65257e-05	0.000141672	0.131189	3.84871	7048
TE12_notag	6405	+	1	0.0669291	0.0255397	1.38989	254	3289	3.81907	6.6977e-05	0.00014248	0.132079	3.84625	6404
TE12_notag	10722	+	1	0.0261969	0.0119842	1.12827	1107	8094	3.8163	6.77346e-05	0.000143936	0.133573	3.84183	10721
TE12_notag	1411	+	1	0.0635452	0.0237358	1.42072	299	1938	3.81455	6.82143e-05	0.000144799	0.134519	3.83923	1410
TE12_notag	965	+	1	0.0289855	0.00864337	1.74567	483	2661	3.81384	6.84121e-05	0.000145063	0.134909	3.83844	964
TE12_notag	4063	+	1	0.0315789	0.00929487	1.76446	380	3120	3.8118	6.89782e-05	0.000146106	0.136025	3.83533	4062
TE12_notag	310	+	1	0.0194969	0.00798446	1.28797	1590	4634	3.81042	6.93646e-05	0.000146767	0.136787	3.83337	309
TE12_notag	8530	+	1	0.0129171	0.00391986	1.72041	929	9184	3.8023	7.16797e-05	0.000151503	0.141352	3.81958	8529
TE12_notag	11463	+	1	0.0323034	0.0133415	1.27576	712	4872	3.79474	7.38996e-05	0.000156016	0.14573	3.80683	11462
TE12_notag	3531	+	1	0.0215054	0.00511985	2.07052	372	4297	3.79449	7.3973e-05	0.000156016	0.145875	3.80683	3530
TE12_notag	2080	+	1	0.0412621	0.0156689	1.39691	412	4978	3.79402	7.41126e-05	0.000156143	0.14615	3.80648	2079
TE12_notag	9608	+	1	0.0234146	0.0101387	1.20753	1025	9370	3.79334	7.43161e-05	0.000156405	0.146551	3.80575	9607
TE12_notag	6492	+	1	0.033195	0.00792793	2.06595	241	2775	3.79145	7.48849e-05	0.000157434	0.147673	3.8029	6491
TE12_notag	422	+	1	0.0111288	0.00177462	2.64871	629	3381	3.78953	7.54651e-05	0.000158485	0.148817	3.80001	421
TE12_notag	1052	+	1	0.0716332	0.0311741	1.20028	349	2470	3.78862	7.57445e-05	0.000158902	0.149368	3.79887	1051
TE12_notag	6555	+	1	0.0384615	0.00870598	2.14334	182	2527	3.76742	8.24701e-05	0.000172828	0.162631	3.76239	6554
TE12_notag	9222	+	1	0.0293006	0.0144754	1.01732	1058	14231	3.76597	8.29509e-05	0.000173651	0.163579	3.76032	9221
TE12_notag	9952	+	1	0.0282132	0.0111826	1.33511	638	8853	3.76516	8.32197e-05	0.000174029	0.164109	3.75938	9951
TE12_notag	2277	+	1	0.0454545	0.0194647	1.22356	484	5343	3.76427	8.35194e-05	0.000174471	0.1647	3.75828	2276
TE12_notag	6026	+	1	0.0261194	0.00543901	2.26371	268	2574	3.76211	8.42432e-05	0.000175796	0.166128	3.75499	6025
TE12_notag	6927	+	1	0.0578512	0.0124805	2.21267	121	1282	3.75697	8.59909e-05	0.000179254	0.169574	3.74653	6926
TE12_notag	7097	+	1	0.0464481	0.016943	1.45493	366	2774	3.75467	8.67852e-05	0.000180718	0.17114	3.743	7096
TE12_notag	10928	+	1	0.0168971	0.00500429	1.75554	651	6994	3.75292	8.7395e-05	0.000181748	0.172343	3.74053	10927
TE12_notag	11472	+	1	0.00745156	0.000908265	3.03636	671	4404	3.75272	8.74639e-05	0.000181748	0.172479	3.74053	11471
TE12_notag	3491	+	1	0.0132275	0.00218914	2.5951	378	4568	3.75083	8.81236e-05	0.000182926	0.17378	3.73772	3490
TE12_notag	4410	+	1	0.0340909	0.00887784	1.94111	264	2816	3.749	8.87721e-05	0.000184078	0.175059	3.735	4409
TE12_notag	1100	+	1	0.0787671	0.034131	1.20651	292	2549	3.74491	9.02306e-05	0.000186906	0.177935	3.72838	1099
TE12_notag	853	+	1	0.0225225	0.00553914	2.02363	444	2708	3.73938	9.2239e-05	0.000190866	0.181895	3.71927	852
TE12_notag	6938	+	1	0.0534351	0.0116026	2.20334	131	1379	3.73595	9.3505e-05	0.000193096	0.184392	3.71423	6937
TE12_notag	5214	+	1	0.0376712	0.0109077	1.78812	292	2567	3.73593	9.35123e-05	0.000193096	0.184406	3.71423	5213
TE12_notag	10284	+	1	0.0230474	0.00832603	1.4689	781	4564	3.7337	9.43453e-05	0.000194612	0.186049	3.71083	10283
TE12_notag	4160	+	1	0.0222222	0.00535714	2.05247	360	3920	3.73302	9.45998e-05	0.000194911	0.186551	3.71016	4159
TE12_notag	6272	+	1	0.0427807	0.010757	1.99169	187	2510	3.73278	9.46882e-05	0.000194911	0.186725	3.71016	6271
TE12_notag	3393	+	1	0.026936	0.00684775	1.97583	297	4381	3.73239	9.48364e-05	0.000195013	0.187017	3.70994	3392
TE12_notag	6449	+	1	0.033557	0.00610998	2.45738	149	2455	3.72627	9.7168e-05	0.000199599	0.191615	3.69984	6448
TE12_notag	7633	+	1	0.0610526	0.0286873	1.08964	475	3451	3.72384	9.81059e-05	0.000201316	0.193465	3.69612	7632
TE12_notag	317	+	1	0.0151415	0.00537996	1.49284	1519	4461	3.72117	9.91505e-05	0.000203248	0.195525	3.69197	316
TE12_notag	8172	+	1	0.0168697	0.00661387	1.35087	1067	11491	3.71793	0.000100433	0.000205663	0.198054	3.68684	8171
TE12_notag	8529	+	1	0.025974	0.011528	1.17193	924	9195	3.71703	0.000100789	0.000206178	0.198755	3.68576	8528
TE12_notag	2101	+	1	0.0416667	0.0160703	1.3745	408	4667	3.71626	0.000101096	0.000206592	0.199361	3.68489	2100
TE12_notag	8600	+	1	0.0531915	0.031524	0.754747	1034	11293	3.71464	0.000101746	0.000207704	0.200642	3.68255	8599
TE12_notag	1420	+	1	0.0176678	0.00219298	3.01016	283	1824	3.71399	0.000102009	0.000208026	0.201161	3.68188	1419
TE12_notag	8933	+	1	0.0243112	0.00872443	1.47849	617	6648	3.71343	0.000102234	0.000208271	0.201606	3.68137	8932
TE12_notag	1324	+	1	0.0430464	0.0141796	1.60207	302	2962	3.71281	0.000102485	0.000208567	0.202101	3.68076	1323
TE12_notag	7361	+	1	0.0697674	0.0260976	1.41863	215	3257	3.70813	0.000104396	0.000212236	0.205869	3.67318	7360
TE12_notag	2272	+	1	0.0204082	0.00579764	1.81561	490	5347	3.70644	0.000105095	0.000213436	0.207246	3.67073	2271
TE12_notag	2432	+	1	0.0398671	0.0177852	1.16452	602	5960	3.70536	0.000105544	0.000214129	0.208133	3.66933	2431
TE12_notag	4721	+	1	0.0113208	0.001946	2.54039	530	4111	3.70394	0.000106139	0.000214989	0.209307	3.66758	4720
TE12_notag	2512	+	1	0.0321716	0.0103959	1.62977	373	4521	3.70383	0.000106186	0.000214989	0.209399	3.66758	2511
TE12_notag	11126	+	1	0.0313565	0.0174072	0.849084	1467	12064	3.7029	0.000106573	0.000215551	0.210162	3.66645	11125
TE12_notag	3205	+	1	0.0364238	0.0103185	1.81965	302	2229	3.69815	0.000108587	0.0002194	0.214134	3.65876	3204
TE12_notag	5497	+	1	0.124506	0.0763833	0.704886	506	3705	3.69742	0.000108901	0.000219808	0.214752	3.65796	5496
TE12_notag	1478	+	1	0.045045	0.0125847	1.8397	222	2066	3.69307	0.000110782	0.000223377	0.218463	3.65096	1477
TE12_notag	7130	+	1	0.0336323	0.0119225	1.49616	446	4026	3.69122	0.000111589	0.000224584	0.220053	3.64862	7129
TE12_notag	6545	+	1	0.0451977	0.0116822	1.95193	177	2568	3.69118	0.000111609	0.000224584	0.220092	3.64862	6544
TE12_notag	826	+	1	0.016055	0.00305707	2.39281	436	2944	3.69027	0.000112007	0.000225156	0.220878	3.64752	825
TE12_notag	9413	+	1	0.0517052	0.0297176	0.798993	909	12888	3.68717	0.000113379	0.000227681	0.223583	3.64267	9412
TE12_notag	646	+	1	0.0462963	0.0170267	1.4431	324	3935	3.68533	0.000114203	0.000229103	0.225208	3.63997	645
TE12_notag	2756	+	1	0.0179641	0.00311526	2.52769	334	2568	3.68424	0.000114691	0.000229849	0.226171	3.63856	2755
TE12_notag	4795	+	1	0.0712329	0.0330914	1.10609	365	3445	3.68302	0.000115245	0.000230725	0.227264	3.63691	4794
TE12_notag	950	+	1	0.0243902	0.00580169	2.07176	451	1896	3.68203	0.000115694	0.000231388	0.228149	3.63566	949
TE12_notag	5695	+	1	0.012987	0.00288674	2.16956	539	5889	3.68006	0.000116589	0.000232942	0.229914	3.63275	5694
TE12_notag	8352	+	1	0.0299554	0.0149514	1.00253	1569	4013	3.67505	0.000118901	0.00023732	0.234472	3.62467	8351
TE12_notag	9341	+	1	0.0168869	0.00752294	1.16654	1362	16350	3.67223	0.000120223	0.000239716	0.237079	3.6203	9340
TE12_notag	8708	+	1	0.00976801	0.00243489	2.00421	819	9446	3.66885	0.00012182	0.000242656	0.240229	3.61501	8707
TE12_notag	8494	+	1	0.060274	0.0334207	0.850793	730	6104	3.66663	0.000122886	0.000244532	0.242331	3.61166	8493
TE12_notag	3618	+	1	0.0454545	0.0136684	1.73358	242	2268	3.66443	0.000123946	0.000246392	0.244421	3.60837	3617
TE12_notag	3333	+	1	0.0512821	0.0206079	1.31525	351	3882	3.65954	0.000126333	0.000250885	0.249129	3.60052	3332
TE12_notag	1973	+	1	0.0253906	0.00863967	1.55525	512	5903	3.65846	0.000126869	0.000251695	0.250185	3.59913	1972
TE12_notag	11438	+	1	0.0164234	0.00422565	1.9585	548	4733	3.65791	0.000127138	0.000251976	0.250716	3.59864	11437
TE12_notag	6088	+	1	0.0223214	0.00363306	2.61917	224	2202	3.65005	0.000131093	0.000259554	0.258516	3.58577	6087
TE12_notag	8838	+	1	0.0549793	0.0326347	0.752482	964	10878	3.6456	0.000133386	0.000263829	0.263038	3.57868	8837
TE12_notag	4995	+	1	0.104938	0.0424676	1.30511	162	2237	3.63948	0.000136593	0.000269901	0.269361	3.5688	4994
TE12_notag	1046	+	1	0.0233333	0.00480769	2.27898	300	2288	3.63029	0.000141552	0.00027942	0.279141	3.55374	1045
TE12_notag	10692	+	1	0.073246	0.0491215	0.576393	1297	8367	3.62923	0.000142135	0.00028029	0.28029	3.55239	10691
TE12_notag	3266	+	1	0.0520231	0.0142077	1.87248	173	1830	3.62837	0.000142606	0.000280938	0.281219	3.55139	3265
TE12_notag	9066	+	1	0.00730816	0.00117647	2.63504	821	5100	3.62566	0.000144114	0.00028323	0.284192	3.54786	9065
TE12_notag	5569	+	1	0.0192308	0.00504686	1.92996	468	4161	3.62551	0.000144197	0.00028323	0.284356	3.54786	5568
TE12_notag	4062	+	1	0.0404313	0.0144928	1.48014	371	3105	3.6255	0.0001442	0.00028323	0.284363	3.54786	4061
TE12_notag	4854	+	1	0.0945455	0.0559342	0.757276	550	4988	3.62516	0.000144394	0.000283327	0.284744	3.54771	4853
TE12_notag	2390	+	1	0.0237154	0.00769823	1.62323	506	5196	3.61813	0.000148372	0.000290844	0.292589	3.53634	2389
TE12_notag	9020	+	1	0.0167286	0.006244	1.42178	1076	6246	3.61426	0.000150601	0.000294922	0.296986	3.53029	9019
TE12_notag	11029	+	1	0.0144429	0.00609154	1.24548	1454	12148	3.61371	0.000150925	0.000295263	0.297625	3.52979	11028
TE12_notag	7701	+	1	0.048951	0.0267268	0.873054	858	6211	3.61082	0.000152616	0.000298275	0.30096	3.52538	7700
TE12_notag	8471	+	1	0.0861723	0.048024	0.843469	499	3998	3.61051	0.0001528	0.000298339	0.301322	3.52529	8470
TE12_notag	2648	+	1	0.0757576	0.0287101	1.39983	198	2473	3.6086	0.000153927	0.000300242	0.303544	3.52253	2647
TE12_notag	3981	+	1	0.0376569	0.0101997	1.88438	239	2353	3.60737	0.000154657	0.000301368	0.304984	3.5209	3980
TE12_notag	9967	+	1	0.0139104	0.00390482	1.83283	647	8195	3.60649	0.000155186	0.000302099	0.306026	3.51985	9966
TE12_notag	1263	+	1	0.0372881	0.0118752	1.65077	295	3621	3.59914	0.000159635	0.000310289	0.3148	3.50823	1262
TE12_notag	2714	+	1	0.0577617	0.0216638	1.41483	277	2308	3.59902	0.000159708	0.000310289	0.314943	3.50823	2713
TE12_notag	2718	+	1	0.0761246	0.0332183	1.19638	289	2318	3.59845	0.000160059	0.000310666	0.315636	3.50771	2717
TE12_notag	308	+	1	0.0151803	0.0057717	1.39513	1581	4678	3.59759	0.000160592	0.000311395	0.316688	3.50669	307
TE12_notag	7077	+	1	0.0534351	0.0188356	1.50432	262	2336	3.59456	0.000162471	0.000314728	0.320393	3.50207	7076
TE12_notag	4631	+	1	0.0220588	0.00588235	1.90689	408	3570	3.57792	0.000173167	0.000335118	0.341485	3.4748	4630
TE12_notag	4543	+	1	0.0569106	0.0244466	1.21906	369	3027	3.57042	0.000178203	0.000344235	0.351416	3.46315	4542
TE12_notag	3504	+	1	0.0430108	0.0167453	1.36094	372	4240	3.57039	0.000178227	0.000344235	0.351464	3.46315	3503
TE12_notag	9854	+	1	0.00732601	0.0016176	2.17917	819	12364	3.56598	0.000181252	0.000349401	0.357429	3.45668	9853
TE12_notag	7331	+	1	0.0451977	0.0123412	1.87277	177	2755	3.56597	0.000181256	0.000349401	0.357437	3.45668	7330
TE12_notag	2626	+	1	0.0462963	0.014068	1.71848	216	2559	3.56246	0.000183697	0.000353759	0.36225	3.45129	2625
TE12_notag	1938	+	1	0.0456204	0.0216376	1.07614	548	6424	3.55583	0.000188397	0.000362457	0.371519	3.44074	1937
TE12_notag	4385	+	1	0.0202703	0.00424371	2.25597	296	3299	3.55119	0.000191748	0.000368544	0.378126	3.43351	4384
TE12_notag	4861	+	1	0.0232558	0.00793808	1.55073	559	5039	3.54814	0.000193984	0.000372304	0.382536	3.4291	4860
TE12_notag	4616	+	1	0.0206422	0.00560081	1.88189	436	3928	3.548	0.000194081	0.000372304	0.382729	3.4291	4615
TE12_notag	1542	+	1	0.0249307	0.00666223	1.90385	361	3002	3.54686	0.000194926	0.000373561	0.384394	3.42764	1541
TE12_notag	5570	+	1	0.029661	0.0105414	1.4925	472	4174	3.546	0.00019556	0.000374412	0.385644	3.42665	5569
TE12_notag	10217	+	1	0.0193452	0.00638123	1.60007	672	4858	3.54537	0.000196034	0.000374955	0.386579	3.42602	10216
TE12_notag	7514	+	1	0.0125	0.00182149	2.77873	400	2745	3.54408	0.000196995	0.000376428	0.388473	3.42432	7513
TE12_notag	3828	+	1	0.0622568	0.0243446	1.35463	257	2670	3.53878	0.000200994	0.000383697	0.396359	3.41601	3827
TE12_notag	4793	+	1	0.0371429	0.0128589	1.53032	350	3344	3.53761	0.000201879	0.000385015	0.398106	3.41452	4792
TE12_notag	561	+	1	0.0779817	0.0321918	1.27644	218	2920	3.53059	0.000207313	0.000394997	0.408822	3.40341	560
TE12_notag	4506	+	1	0.0180412	0.00393959	2.19518	388	3046	3.52678	0.000210322	0.000400342	0.414755	3.39757	4505
TE12_notag	7138	+	1	0.0168421	0.00418513	2.00873	475	4062	3.52595	0.000210981	0.00040121	0.416054	3.39663	7137
TE12_notag	6824	+	1	0.0266667	0.00637813	2.06383	300	2195	3.52566	0.000211214	0.000401267	0.416515	3.39657	6823
TE12_notag	2653	+	1	0.0478469	0.0148206	1.69082	209	2564	3.52017	0.000215639	0.000409278	0.425239	3.38798	2652
TE12_notag	9748	+	1	0.0121065	0.00448873	1.43141	1239	11139	3.51945	0.000216219	0.000409984	0.426383	3.38723	9747
TE12_notag	9318	+	1	0.044352	0.0280781	0.659554	1443	17202	3.51874	0.000216803	0.000410696	0.427535	3.38648	9317
TE12_notag	7809	+	1	0.107843	0.0837272	0.365165	1836	18405	3.51613	0.000218947	0.00041436	0.431763	3.38262	7808
TE12_notag	2267	+	1	0.0127971	0.00298063	2.10213	547	5368	3.51428	0.000220473	0.00041669	0.434774	3.38019	2266
TE12_notag	7310	+	1	0.0552147	0.0165189	1.74093	163	2482	3.51413	0.0002206	0.00041669	0.435024	3.38019	7309
TE12_notag	11468	+	1	0.0174165	0.005449	1.6764	689	4588	3.51038	0.000223737	0.000422211	0.44121	3.37447	11467
TE12_notag	10570	+	1	0.00829384	0.0019778	2.06814	844	9101	3.50539	0.000227966	0.00042978	0.449549	3.36675	10569
TE12_notag	2393	+	1	0.0574074	0.0295217	0.959462	540	5352	3.50498	0.000228319	0.000430034	0.450245	3.3665	2392
TE12_notag	9861	+	1	0.0237781	0.010093	1.23627	757	11394	3.50426	0.00022894	0.000430791	0.451469	3.36573	9860
TE12_notag	10563	+	1	0.016835	0.00639547	1.39634	891	9538	3.50373	0.000229396	0.000431238	0.452368	3.36528	10562
TE12_notag	4182	+	1	0.0490956	0.0208758	1.23376	387	3928	3.50331	0.000229759	0.00043151	0.453085	3.36501	4181
TE12_notag	4955	+	1	0.0437956	0.0101545	2.10866	137	2265	3.50109	0.000231681	0.000434704	0.456874	3.36181	4954
TE12_notag	4317	+	1	0.0437376	0.0198589	1.13908	503	5388	3.49961	0.000232966	0.0004367	0.459409	3.35982	4316
TE12_notag	8599	+	1	0.040282	0.0225421	0.837513	993	11046	3.49828	0.000234131	0.000438467	0.461706	3.35806	8598
TE12_notag	2391	+	1	0.0591603	0.0304994	0.955847	524	5246	3.49673	0.000235498	0.000440609	0.464401	3.35595	2390
TE12_notag	10485	+	1	0.0063857	0.00193775	1.72046	1566	16514	3.49431	0.000237641	0.000444197	0.468628	3.35242	10484
TE12_notag	4158	+	1	0.0436047	0.0168002	1.376	344	3869	3.49063	0.000240944	0.000449945	0.475142	3.34684	4157
TE12_notag	8902	+	1	0.0210136	0.00850816	1.3044	809	8580	3.48969	0.000241789	0.000451095	0.476807	3.34573	8901
TE12_notag	10025	+	1	0.0777778	0.044746	0.797601	540	6928	3.48856	0.000242815	0.000452582	0.478831	3.3443	10024
TE12_notag	5930	+	1	0.0251889	0.0076581	1.71773	397	4048	3.48689	0.000244339	0.000454992	0.481836	3.342	5929
TE12_notag	5074	+	1	0.0549828	0.0221688	1.31045	291	3744	3.48538	0.000245717	0.000457127	0.484554	3.33996	5073
TE12_notag	1865	+	1	0.0167785	0.00329955	2.34627	298	4243	3.48446	0.000246569	0.000458113	0.486233	3.33903	1864
TE12_notag	10590	+	1	0.0313253	0.015139	1.04906	830	8455	3.4843	0.000246712	0.000458113	0.486516	3.33903	10589
TE12_notag	8654	+	1	0.0440529	0.0228192	0.948987	681	9641	3.48348	0.00024747	0.000459087	0.48801	3.3381	8653
TE12_notag	10019	+	1	0.00952381	0.00184712	2.36626	525	7038	3.48225	0.000248612	0.000460773	0.490262	3.33651	10018
TE12_notag	6468	+	1	0.0679012	0.0229885	1.56253	162	2349	3.48182	0.000249005	0.000461068	0.491037	3.33624	6467
TE12_notag	8021	+	1	0.00560852	0.0017488	1.68126	1783	22301	3.48047	0.000250264	0.000462965	0.493521	3.33445	8020
TE12_notag	6152	+	1	0.0460526	0.0117967	1.9649	152	2204	3.47591	0.000254558	0.000470467	0.501988	3.32747	6151
TE12_notag	464	+	1	0.0160321	0.00395465	2.01934	499	3793	3.47391	0.000256468	0.000473553	0.505755	3.32463	463
TE12_notag	149	+	1	0.023224	0.00822368	1.49776	732	3040	3.47217	0.000258136	0.000476188	0.509045	3.32222	148
TE12_notag	7000	+	1	0.0535714	0.0117925	2.1836	112	1272	3.46753	0.000262628	0.000484021	0.517902	3.31514	6999
TE12_notag	11494	+	1	0.0137615	0.0035621	1.94983	654	4211	3.46356	0.000266536	0.000490765	0.525609	3.30913	11493
TE12_notag	2061	+	1	0.0186916	0.00513573	1.86375	428	5452	3.46186	0.000268231	0.000493278	0.528951	3.30691	2060
TE12_notag	5109	+	1	0.0954064	0.0485612	0.974283	283	4448	3.46169	0.000268401	0.000493278	0.529287	3.30691	5108
TE12_notag	10575	+	1	0.0580569	0.0346681	0.743857	844	9115	3.45954	0.000270552	0.000496768	0.533529	3.30385	10574
TE12_notag	3045	+	1	0.0431373	0.0135922	1.66615	255	2060	3.45816	0.000271939	0.00049885	0.536264	3.30203	3044

## Sheet: Table S5. WT exp 1 replicate 3 
chromosome	position	strand	term_dist	cmct_tcr	input_tcr	tcr_fc	cmct_cvg	input_cvg	z	pval	adj_pval_bh	adj_pval_bonferroni	m_log10_adj_pval_bh	psi site
RNA_spike_174	44	+	1	0.46173	0.00347657	7.05324	2012	7191	59.6079	0	0	0	255	43
TE12_notag	7746	+	1	0.216077	0.0040615	5.73339	1356	3447	27.039	2.56898e-161	2.58825e-158	5.1765e-158	157.587	7745
TE12_notag	10411	+	1	0.0483491	0.00464109	3.38095	2544	6464	14.4525	1.20813e-47	8.11462e-45	2.43439e-44	44.0907	10410
TE12_notag	7760	+	1	0.0713791	0.00415282	4.10334	1443	3612	14.2966	1.14819e-46	5.78402e-44	2.31361e-43	43.2378	7759
TE12_notag	8734	+	1	0.086514	0.020246	2.09529	1572	3902	11.4197	1.66669e-30	6.71677e-28	3.35839e-27	27.1728	8733
TE12_notag	10405	+	1	0.0673684	0.0206169	1.70824	2375	6354	10.8285	1.26177e-27	4.23745e-25	2.54247e-24	24.3729	10404
TE12_notag	7781	+	1	0.110194	0.0393153	1.48688	2060	3739	10.5164	3.62806e-26	1.04436e-23	7.31054e-23	22.9811	7780
TE12_notag	9638	+	1	0.0767025	0.0150278	2.35164	1395	3061	10.485	5.06375e-26	1.27543e-23	1.02035e-22	22.8943	9637
TE12_notag	10261	+	1	0.131818	0.0264741	2.31589	660	1662	9.92366	1.64246e-23	3.53438e-21	3.30956e-20	20.4517	10260
TE12_notag	8715	+	1	0.117978	0.0358566	1.7182	1068	3012	9.9171	1.75404e-23	3.53438e-21	3.53438e-20	20.4517	8714
TE12_notag	11158	+	1	0.0715031	0.0218331	1.71149	1916	4397	9.62407	3.16379e-22	5.79548e-20	6.37503e-19	19.2369	11157
TE12_notag	7764	+	1	0.0672727	0.0182263	1.884	1650	3676	9.20891	1.6473e-20	2.76609e-18	3.31931e-17	17.5581	7763
TE12_notag	10262	+	1	0.120548	0.0317175	1.92625	730	1671	8.51616	8.2468e-18	1.27825e-15	1.66173e-14	14.8934	10261
TE12_notag	9646	+	1	0.0746269	0.0230648	1.694	1541	3165	8.47603	1.16501e-17	1.67678e-15	2.3475e-14	14.7755	9645
TE12_notag	10404	+	1	0.0354453	0.00953743	1.89392	2257	6291	8.31915	4.42991e-17	5.95084e-15	8.92626e-14	14.2254	10403
TE12_notag	5796	+	1	0.147783	0.0275634	2.42266	406	907	8.18213	1.39431e-16	1.75595e-14	2.80953e-13	13.7555	5795
TE12_notag	8784	+	1	0.0810313	0.025672	1.65828	1086	3311	8.14289	1.92983e-16	2.28741e-14	3.8886e-13	13.6407	8783
TE12_notag	11353	+	1	0.0908153	0.027288	1.73467	969	2382	7.98721	6.90114e-16	7.72545e-14	1.39058e-12	13.1121	11352
TE12_notag	10613	+	1	0.0545723	0.0125538	2.12004	1356	2788	7.93033	1.09281e-15	1.15896e-13	2.20202e-12	12.9359	10612
TE12_notag	11162	+	1	0.067154	0.027527	1.28663	2189	4541	7.73328	5.24061e-15	5.27991e-13	1.05598e-11	12.2774	11161
TE12_notag	9289	+	1	0.0519802	0.0171061	1.60345	1616	4969	7.70125	6.73724e-15	6.36276e-13	1.35755e-11	12.1964	9288
TE12_notag	9406	+	1	0.057232	0.0148108	1.95018	961	3646	7.69733	6.94693e-15	6.36276e-13	1.39981e-11	12.1964	9405
TE12_notag	10816	+	1	0.0730412	0.0250165	1.54583	1506	3038	7.69113	7.29201e-15	6.38843e-13	1.46934e-11	12.1946	10815
TE12_notag	10949	+	1	0.0613437	0.0136324	2.16988	1027	2274	7.62977	1.17585e-14	9.87223e-13	2.36933e-11	12.0056	10948
TE12_notag	7970	+	1	0.0486726	0.0144691	1.75013	1356	4907	7.62167	1.25208e-14	1.00918e-12	2.52294e-11	11.996	7969
TE12_notag	9440	+	1	0.0500439	0.0119339	2.06813	1139	3268	7.58732	1.63289e-14	1.26549e-12	3.29028e-11	11.8977	9439
TE12_notag	9736	+	1	0.0893389	0.0383305	1.2208	1679	3522	7.55748	2.05483e-14	1.53351e-12	4.14048e-11	11.8143	9735
TE12_notag	10598	+	1	0.0782537	0.0258987	1.59528	1214	2587	7.45017	4.66113e-14	3.35435e-12	9.39217e-11	11.4744	10597
TE12_notag	5537	+	1	0.068915	0.00877893	2.9727	682	1253	7.41134	6.25143e-14	4.34367e-12	1.25966e-10	11.3621	5536
TE12_notag	10472	+	1	0.0441849	0.0150418	1.55458	1969	5385	7.40653	6.48236e-14	4.35399e-12	1.3062e-10	11.3611	10471
TE12_notag	9311	+	1	0.0165782	0.00127065	3.70566	1508	4722	7.35484	9.55788e-14	6.21262e-12	1.92591e-10	11.2067	9310
TE12_notag	9836	+	1	0.0376106	0.00671517	2.48565	904	3574	7.33961	1.07108e-13	6.74449e-12	2.15824e-10	11.1711	9835
TE12_notag	62	+	1	0.0633333	0.00942211	2.74884	600	1592	7.32661	1.18021e-13	7.20641e-12	2.37811e-10	11.1423	61
TE12_notag	1092	+	1	0.0891892	0.00552486	4.01286	370	724	7.24237	2.20454e-13	1.30485e-11	4.44214e-10	10.8844	1091
TE12_notag	9349	+	1	0.027027	0.00503834	2.42338	1480	4565	7.23861	2.26649e-13	1.30485e-11	4.56699e-10	10.8844	9348
TE12_notag	9265	+	1	0.0473934	0.0154723	1.615	1477	4912	7.19847	3.04468e-13	1.70418e-11	6.13503e-10	10.7685	9264
TE12_notag	10687	+	1	0.0713306	0.0245545	1.53854	1458	2525	7.1158	5.56323e-13	2.96481e-11	1.12099e-09	10.528	10686
TE12_notag	8084	+	1	0.0323529	0.00774466	2.06262	1700	4261	7.11295	5.67945e-13	2.96481e-11	1.14441e-09	10.528	8083
TE12_notag	9263	+	1	0.0294329	0.00637729	2.20641	1393	4861	7.11153	5.73834e-13	2.96481e-11	1.15628e-09	10.528	9262
TE12_notag	10500	+	1	0.0479813	0.0163451	1.55362	1709	4405	7.08448	6.97859e-13	3.51547e-11	1.40619e-09	10.454	10499
TE12_notag	9405	+	1	0.0531915	0.0148352	1.84217	940	3640	7.03757	9.78117e-13	4.69263e-11	1.97091e-09	10.3286	9404
TE12_notag	11132	+	1	0.0671596	0.0277313	1.27608	1623	4183	6.98558	1.41843e-12	6.64681e-11	2.85813e-09	10.1774	11131
TE12_notag	11545	+	1	0.049697	0.0033195	3.90412	825	1205	6.9709	1.57457e-12	7.2108e-11	3.17275e-09	10.142	11544
TE12_notag	7932	+	1	0.0354553	0.00778547	2.18714	1241	3468	6.86438	3.33899e-12	1.49513e-10	6.72807e-09	9.82532	7931
TE12_notag	8930	+	1	0.090216	0.0307183	1.55428	787	2116	6.74364	7.72311e-12	3.38306e-10	1.55621e-08	9.47069	8929
TE12_notag	8647	+	1	0.0837838	0.0291565	1.52285	740	2881	6.73841	8.00667e-12	3.43265e-10	1.61334e-08	9.46437	8646
TE12_notag	10502	+	1	0.0545961	0.0220076	1.31079	1795	4453	6.68676	1.14086e-11	4.78922e-10	2.29883e-08	9.31973	10501
TE12_notag	10496	+	1	0.0276817	0.00676708	2.03232	1734	4581	6.67381	1.24622e-11	5.12477e-10	2.51114e-08	9.29033	10495
TE12_notag	3444	+	1	0.0913706	0.0216837	2.07512	394	1568	6.66672	1.30793e-11	5.20198e-10	2.63548e-08	9.28383	3443
TE12_notag	9264	+	1	0.035865	0.0104809	1.77481	1422	4866	6.66574	1.31663e-11	5.20198e-10	2.65301e-08	9.28383	9263
TE12_notag	9232	+	1	0.0617696	0.0234002	1.40038	1198	4188	6.6604	1.36539e-11	5.2909e-10	2.75127e-08	9.27647	9231
TE12_notag	11203	+	1	0.0396163	0.0139976	1.50091	2398	4215	6.64105	1.55723e-11	5.92042e-10	3.13782e-08	9.22765	11202
TE12_notag	10393	+	1	0.0527039	0.0239551	1.13758	2182	6053	6.58436	2.28429e-11	8.52377e-10	4.60284e-08	9.06937	10392
TE12_notag	11089	+	1	0.0605413	0.0242877	1.31769	1404	4282	6.57609	2.41493e-11	8.84744e-10	4.86609e-08	9.05318	11088
TE12_notag	8680	+	1	0.0318021	0.00490884	2.69567	849	2852	6.57203	2.4817e-11	8.92968e-10	5.00062e-08	9.04916	8679
TE12_notag	2426	+	1	0.0705128	0.0192519	1.87288	780	1818	6.54885	2.89911e-11	1.02486e-09	5.84171e-08	8.98934	2425
TE12_notag	8978	+	1	0.0424077	0.0118203	1.84305	1462	2961	6.53377	3.20673e-11	1.11406e-09	6.46157e-08	8.95309	8977
TE12_notag	10680	+	1	0.0448248	0.0108878	2.04159	1227	2388	6.52817	3.32895e-11	1.13692e-09	6.70784e-08	8.94427	10679
TE12_notag	7213	+	1	0.084507	0.00605144	3.80372	284	661	6.52133	3.48436e-11	1.17008e-09	7.02099e-08	8.93179	7212
TE12_notag	10954	+	1	0.0514184	0.0139064	1.88653	1128	2373	6.51886	3.54216e-11	1.17008e-09	7.13746e-08	8.93179	10953
TE12_notag	10574	+	1	0.0433468	0.00994036	2.12455	992	2515	6.46178	5.17398e-11	1.68154e-09	1.04256e-07	8.77429	10573
TE12_notag	10058	+	1	0.0220674	0.00090212	4.61245	861	2217	6.40302	7.61683e-11	2.43618e-09	1.53479e-07	8.61329	10057
TE12_notag	10508	+	1	0.0651163	0.030664	1.08647	1935	4533	6.40048	7.74469e-11	2.43837e-09	1.56056e-07	8.6129	10507
TE12_notag	11348	+	1	0.141985	0.0626592	1.18014	655	1963	6.38948	8.32274e-11	2.58005e-09	1.67703e-07	8.58837	11347
TE12_notag	10554	+	1	0.0343096	0.00787402	2.12344	1195	3048	6.30633	1.42869e-10	4.36184e-09	2.87882e-07	8.36033	10553
TE12_notag	10006	+	1	0.0893417	0.0308844	1.53245	638	2137	6.29569	1.53018e-10	4.60195e-09	3.0833e-07	8.33706	10005
TE12_notag	9124	+	1	0.0495495	0.0117647	2.07441	1110	1870	6.28549	1.6341e-10	4.84223e-09	3.29271e-07	8.31496	9123
TE12_notag	9648	+	1	0.096486	0.0499239	0.950589	1679	3285	6.26567	1.85615e-10	5.42051e-09	3.74015e-07	8.26596	9647
TE12_notag	10616	+	1	0.0401722	0.0110281	1.86501	1394	2811	6.25017	2.04998e-10	5.90101e-09	4.13071e-07	8.22907	10615
TE12_notag	8024	+	1	0.0202943	0.00513585	1.9824	1971	6036	6.23271	2.29223e-10	6.45364e-09	4.61884e-07	8.1902	8023
TE12_notag	8019	+	1	0.0430548	0.018161	1.24533	1951	6112	6.23177	2.30602e-10	6.45364e-09	4.64662e-07	8.1902	8018
TE12_notag	8125	+	1	0.0282575	0.00813008	1.79729	1911	4428	6.21592	2.5513e-10	7.04229e-09	5.14087e-07	8.15229	8124
TE12_notag	11205	+	1	0.0293874	0.00913242	1.68613	2416	4161	6.20291	2.7715e-10	7.54673e-09	5.58458e-07	8.12224	11204
TE12_notag	11133	+	1	0.0500603	0.0201149	1.3154	1658	4176	6.18658	3.07419e-10	8.25932e-09	6.19449e-07	8.08306	11132
TE12_notag	11422	+	1	0.107807	0.037013	1.54234	538	1540	6.18244	3.15594e-10	8.36057e-09	6.35921e-07	8.07776	11421
TE12_notag	9630	+	1	0.0901451	0.0426524	1.07962	1309	3001	6.1805	3.19486e-10	8.36057e-09	6.43764e-07	8.07776	9629
TE12_notag	8042	+	1	0.0303654	0.0103563	1.55192	1943	5697	6.17626	3.28183e-10	8.47806e-09	6.61289e-07	8.0717	8041
TE12_notag	4158	+	1	0.0804348	0.0174672	2.20317	460	1145	6.16329	3.56233e-10	9.0862e-09	7.1781e-07	8.04162	4157
TE12_notag	8885	+	1	0.0611015	0.0225381	1.43884	1162	2884	6.15788	3.68627e-10	9.21872e-09	7.42783e-07	8.03533	8884
TE12_notag	250	+	1	0.0904818	0.028777	1.65271	851	1251	6.15704	3.70579e-10	9.21872e-09	7.46716e-07	8.03533	249
TE12_notag	8066	+	1	0.0318949	0.00995887	1.67927	1599	4619	6.10078	5.27763e-10	1.29688e-08	1.06344e-06	7.8871	8065
TE12_notag	8072	+	1	0.0531722	0.0229258	1.2137	1655	4580	6.08913	5.6763e-10	1.37804e-08	1.14377e-06	7.86074	8071
TE12_notag	10924	+	1	0.0738178	0.026351	1.48611	867	2239	6.08481	5.83134e-10	1.39883e-08	1.17501e-06	7.85424	10923
TE12_notag	8654	+	1	0.0722733	0.0259647	1.47691	761	2773	6.0796	6.02421e-10	1.41593e-08	1.21388e-06	7.84896	8653
TE12_notag	11573	+	1	0.110067	0.0345946	1.66976	745	925	6.07909	6.04317e-10	1.41593e-08	1.2177e-06	7.84896	11572
TE12_notag	3589	+	1	0.083871	0.011658	2.84685	310	772	6.07031	6.38323e-10	1.47842e-08	1.28622e-06	7.8302	3588
TE12_notag	3137	+	1	0.0848861	0.0163743	2.3741	483	855	6.06256	6.69876e-10	1.53386e-08	1.3498e-06	7.81421	3136
TE12_notag	7742	+	1	0.027959	0.00581395	2.26572	1073	3440	6.05048	7.22078e-10	1.63482e-08	1.45499e-06	7.78653	7741
TE12_notag	7765	+	1	0.0336482	0.0103009	1.70776	1694	3689	6.0416	7.62971e-10	1.70821e-08	1.53739e-06	7.76746	7764
TE12_notag	9861	+	1	0.0413437	0.0105029	1.97688	774	3142	6.01558	8.96244e-10	1.98454e-08	1.80593e-06	7.70234	9860
TE12_notag	10986	+	1	0.0674847	0.0302046	1.15979	1630	3079	5.99233	1.03426e-09	2.26526e-08	2.08404e-06	7.64488	10985
TE12_notag	11582	+	1	0.0717489	0.0186567	1.94326	1115	1072	5.94194	1.40833e-09	3.05137e-08	2.83778e-06	7.5155	11581
TE12_notag	9586	+	1	0.0834951	0.0407177	1.03603	1545	2898	5.92652	1.5471e-09	3.31638e-08	3.1174e-06	7.47934	9585
TE12_notag	11296	+	1	0.0949495	0.032167	1.56158	495	1772	5.90274	1.78758e-09	3.79155e-08	3.60198e-06	7.42118	11295
TE12_notag	3277	+	1	0.128114	0.0322997	1.98783	281	774	5.89415	1.88305e-09	3.95244e-08	3.79434e-06	7.40313	3276
TE12_notag	10436	+	1	0.0345831	0.0164863	1.0688	3094	7946	5.88003	2.05093e-09	4.26043e-08	4.13261e-06	7.37055	10435
TE12_notag	10899	+	1	0.107492	0.0435228	1.30438	614	1953	5.87599	2.10157e-09	4.32108e-08	4.23466e-06	7.36441	10898
TE12_notag	8324	+	1	0.0448718	0.0132239	1.76266	1404	2193	5.86516	2.24346e-09	4.56624e-08	4.52057e-06	7.34044	8323
TE12_notag	11333	+	1	0.0830565	0.01849	2.16735	301	1298	5.85583	2.37323e-09	4.76409e-08	4.78206e-06	7.32202	11332
TE12_notag	9880	+	1	0.0594744	0.0193149	1.62256	723	2744	5.8548	2.38795e-09	4.76409e-08	4.81173e-06	7.32202	9879
TE12_notag	5278	+	1	0.12973	0.0354108	1.87325	370	706	5.84382	2.55093e-09	5.03934e-08	5.14012e-06	7.29763	5277
TE12_notag	5330	+	1	0.0484262	0.00330033	3.8751	413	909	5.81607	3.01244e-09	5.89327e-08	6.07006e-06	7.22964	5329
TE12_notag	9407	+	1	0.0210084	0.00333426	2.65553	952	3599	5.8037	3.24334e-09	6.28398e-08	6.53534e-06	7.20177	9406
TE12_notag	1661	+	1	0.0391414	0.0069808	2.48723	792	1719	5.7722	3.91216e-09	7.48376e-08	7.883e-06	7.12588	1660
TE12_notag	10463	+	1	0.015233	0.00359184	2.0844	2232	6125	5.77114	3.93686e-09	7.48376e-08	7.93278e-06	7.12588	10462
TE12_notag	10161	+	1	0.045809	0.013834	1.72741	1026	2530	5.75577	4.31247e-09	8.05889e-08	8.68962e-06	7.09372	10160
TE12_notag	8783	+	1	0.0475267	0.0162278	1.55027	1031	3266	5.7555	4.3194e-09	8.05889e-08	8.7036e-06	7.09372	8782
TE12_notag	10049	+	1	0.0421836	0.0102359	2.04305	806	2247	5.74863	4.49844e-09	8.31593e-08	9.06436e-06	7.08009	10048
TE12_notag	10792	+	1	0.064455	0.0246508	1.38666	1055	2434	5.74416	4.61889e-09	8.46097e-08	9.30706e-06	7.07258	10791
TE12_notag	8064	+	1	0.0265487	0.00790767	1.74731	1582	4679	5.74239	4.66744e-09	8.47288e-08	9.4049e-06	7.07197	8063
TE12_notag	11519	+	1	0.137318	0.0558712	1.29735	619	1056	5.73973	4.74149e-09	8.53045e-08	9.5541e-06	7.06903	11518
TE12_notag	10904	+	1	0.096206	0.0405217	1.24743	738	2147	5.7356	4.85841e-09	8.66345e-08	9.7897e-06	7.06231	10903
TE12_notag	11303	+	1	0.0594059	0.0148924	1.99603	505	1813	5.71223	5.57542e-09	9.8548e-08	1.12345e-05	7.00635	11302
TE12_notag	9337	+	1	0.0341818	0.0115479	1.5656	1375	4503	5.70865	5.69365e-09	9.97626e-08	1.14727e-05	7.00103	9336
TE12_notag	11171	+	1	0.0389972	0.0173046	1.17222	2513	4912	5.70468	5.82798e-09	1.01236e-07	1.17434e-05	6.99466	11170
TE12_notag	10351	+	1	0.0693928	0.0349667	0.988805	1614	4204	5.70046	5.97429e-09	1.02891e-07	1.20382e-05	6.98762	10350
TE12_notag	8036	+	1	0.03998	0.0177584	1.17078	2001	5969	5.69798	6.06183e-09	1.03514e-07	1.22146e-05	6.985	8035
TE12_notag	8697	+	1	0.0914826	0.0428016	1.09583	951	2827	5.69349	6.22337e-09	1.05379e-07	1.25401e-05	6.97725	8696
TE12_notag	89	+	1	0.0941558	0.032967	1.51403	616	1365	5.67812	6.80918e-09	1.14337e-07	1.37205e-05	6.94181	88
TE12_notag	9438	+	1	0.0391621	0.0122775	1.67345	1098	3258	5.63533	8.73613e-09	1.45482e-07	1.76033e-05	6.83719	9437
TE12_notag	1829	+	1	0.0416667	0.00292683	3.83148	384	1025	5.6138	9.89677e-09	1.63459e-07	1.9942e-05	6.78659	1828
TE12_notag	8649	+	1	0.0406162	0.0104807	1.95433	714	2767	5.60877	1.01883e-08	1.65569e-07	2.05295e-05	6.78102	8648
TE12_notag	11290	+	1	0.039666	0.0060241	2.71909	479	1660	5.60876	1.01888e-08	1.65569e-07	2.05305e-05	6.78102	11289
TE12_notag	1951	+	1	0.05	0.0123526	2.01711	680	1781	5.60048	1.06877e-08	1.72286e-07	2.15358e-05	6.76375	1950
TE12_notag	1351	+	1	0.102689	0.0223642	2.19902	409	626	5.58452	1.17173e-08	1.87385e-07	2.36105e-05	6.72727	1350
TE12_notag	10258	+	1	0.0309951	0.00359066	3.10972	613	1671	5.57775	1.21822e-08	1.93284e-07	2.45471e-05	6.7138	10257
TE12_notag	2331	+	1	0.0519481	0.00845309	2.61952	462	1183	5.57247	1.25573e-08	1.9768e-07	2.5303e-05	6.70404	2330
TE12_notag	6410	+	1	0.0570571	0.00668896	3.09255	333	897	5.56241	1.33038e-08	2.07808e-07	2.68072e-05	6.68234	6409
TE12_notag	10504	+	1	0.0255272	0.00793111	1.68644	1802	4413	5.54966	1.43112e-08	2.21824e-07	2.88371e-05	6.65399	10503
TE12_notag	8165	+	1	0.0324159	0.0113933	1.50852	1635	4213	5.53813	1.52857e-08	2.3512e-07	3.08007e-05	6.62871	8164
TE12_notag	8122	+	1	0.0383369	0.0155742	1.29958	1852	4302	5.5318	1.58482e-08	2.41926e-07	3.19342e-05	6.61632	8121
TE12_notag	9799	+	1	0.0671573	0.0304009	1.14343	1087	3717	5.52539	1.6438e-08	2.49042e-07	3.31226e-05	6.60373	9798
TE12_notag	3071	+	1	0.201044	0.0848656	1.24426	383	707	5.52386	1.6582e-08	2.49348e-07	3.34127e-05	6.60319	3070
TE12_notag	9285	+	1	0.0377963	0.0150498	1.3285	1561	4917	5.52134	1.68216e-08	2.51078e-07	3.38955e-05	6.60019	9284
TE12_notag	140	+	1	0.0974441	0.0322906	1.59346	626	991	5.48129	2.1112e-08	3.10714e-07	4.25407e-05	6.50764	139
TE12_notag	6590	+	1	0.218868	0.0836237	1.38808	265	574	5.48118	2.11255e-08	3.10714e-07	4.25678e-05	6.50764	6589
TE12_notag	7994	+	1	0.0248854	0.0078986	1.65563	1527	5444	5.47376	2.20299e-08	3.21668e-07	4.43902e-05	6.49259	7993
TE12_notag	11120	+	1	0.0128783	0.00182315	2.82043	1553	4388	5.46676	2.29163e-08	3.32203e-07	4.61763e-05	6.4786	11119
TE12_notag	10151	+	1	0.0642292	0.0261337	1.29732	1012	2602	5.46178	2.35697e-08	3.39236e-07	4.7493e-05	6.4695	10150
TE12_notag	8152	+	1	0.0161367	0.00395101	2.03005	2107	5062	5.43611	2.72285e-08	3.89117e-07	5.48655e-05	6.40992	8151
TE12_notag	8717	+	1	0.0667252	0.0300128	1.15266	1139	3132	5.42727	2.86116e-08	4.05549e-07	5.76524e-05	6.39196	8716
TE12_notag	8138	+	1	0.0531487	0.0279382	0.927798	2239	5369	5.42621	2.87809e-08	4.05549e-07	5.79934e-05	6.39196	8137
TE12_notag	10003	+	1	0.0477002	0.0121536	1.97261	587	2057	5.41992	2.98132e-08	4.17178e-07	6.00736e-05	6.37968	10002
TE12_notag	5324	+	1	0.043038	0.00238095	4.176	395	840	5.41457	3.07188e-08	4.26885e-07	6.18983e-05	6.36969	5323
TE12_notag	1934	+	1	0.0934426	0.0367734	1.34542	610	1686	5.41033	3.14538e-08	4.34106e-07	6.33795e-05	6.3624	1933
TE12_notag	9512	+	1	0.0770031	0.0326705	1.23693	961	2112	5.40894	3.16999e-08	4.34526e-07	6.38752e-05	6.36198	9511
TE12_notag	5888	+	1	0.0567376	0.0127796	2.15047	564	1252	5.40351	3.26742e-08	4.44855e-07	6.58385e-05	6.35178	5887
TE12_notag	9413	+	1	0.0724947	0.0329062	1.13951	938	3434	5.39401	3.44509e-08	4.65896e-07	6.94185e-05	6.33171	9412
TE12_notag	6326	+	1	0.0683371	0.0169492	2.01146	439	1239	5.38948	3.53317e-08	4.74622e-07	7.11934e-05	6.32365	6325
TE12_notag	11520	+	1	0.102832	0.0389249	1.40152	671	1079	5.33318	4.8254e-08	6.43919e-07	9.72317e-05	6.19117	11519
TE12_notag	7990	+	1	0.0327749	0.0122044	1.42519	1373	5244	5.33096	4.88474e-08	6.46196e-07	9.84275e-05	6.18964	7989
TE12_notag	9084	+	1	0.0536105	0.0163537	1.7129	914	1651	5.32938	4.92754e-08	6.46196e-07	9.92898e-05	6.18964	9083
TE12_notag	10025	+	1	0.10859	0.0493295	1.13837	617	2088	5.32897	4.93867e-08	6.46196e-07	9.95142e-05	6.18964	10024
TE12_notag	4355	+	1	0.0681818	0.0159027	2.10011	440	1069	5.31331	5.38252e-08	6.99727e-07	0.000108458	6.15507	4354
TE12_notag	7531	+	1	0.125	0.0377358	1.72792	400	636	5.30971	5.48995e-08	7.09119e-07	0.000110623	6.14928	7530
TE12_notag	10118	+	1	0.0432432	0.0108401	1.9961	740	1845	5.3041	5.66137e-08	7.26602e-07	0.000114077	6.1387	10117
TE12_notag	10297	+	1	0.0542328	0.015454	1.81119	756	1553	5.28671	6.22685e-08	7.92854e-07	0.000125471	6.10081	10296
TE12_notag	8788	+	1	0.0561404	0.0242336	1.21203	1140	3425	5.28585	6.25627e-08	7.92854e-07	0.000126064	6.10081	8787
TE12_notag	11581	+	1	0.11831	0.054155	1.1274	1065	1071	5.28386	6.32465e-08	7.96511e-07	0.000127442	6.09881	11580
TE12_notag	6478	+	1	0.13308	0.0397805	1.74216	263	729	5.27973	6.46859e-08	8.09579e-07	0.000130342	6.09174	6477
TE12_notag	10493	+	1	0.0164803	0.00384287	2.10049	1699	4684	5.27539	6.62353e-08	8.23852e-07	0.000133464	6.08415	10492
TE12_notag	10595	+	1	0.0329567	0.00863132	1.93292	1062	2433	5.26752	6.91396e-08	8.54701e-07	0.000139316	6.06819	10594
TE12_notag	8172	+	1	0.0230263	0.00640041	1.84705	1520	3906	5.25911	7.23775e-08	8.89273e-07	0.000145841	6.05097	8171
TE12_notag	2186	+	1	0.0547945	0.015775	1.79639	803	1458	5.23616	8.19773e-08	1.00112e-06	0.000165184	5.99952	2185
TE12_notag	10083	+	1	0.054115	0.0191431	1.4992	887	2194	5.21934	8.97817e-08	1.08982e-06	0.00018091	5.96264	10082
TE12_notag	10324	+	1	0.0848126	0.0421912	1.00734	1014	2939	5.21784	9.05133e-08	1.09212e-06	0.000182384	5.96173	10323
TE12_notag	9723	+	1	0.0486667	0.0211138	1.20475	1500	3268	5.19726	1.01126e-07	1.21291e-06	0.000203769	5.91617	9722
TE12_notag	10684	+	1	0.0339879	0.0100083	1.76382	1324	2398	5.19217	1.03929e-07	1.23915e-06	0.000209416	5.90688	10683
TE12_notag	10981	+	1	0.0297177	0.00844037	1.81594	1346	2725	5.17415	1.14475e-07	1.35249e-06	0.000230668	5.86886	10980
TE12_notag	8648	+	1	0.0491132	0.0167656	1.55061	733	2863	5.17366	1.14777e-07	1.35249e-06	0.000231277	5.86886	8647
TE12_notag	9866	+	1	0.0384047	0.0106345	1.85253	677	2821	5.16994	1.17086e-07	1.37167e-06	0.000235928	5.86275	9865
TE12_notag	9344	+	1	0.030492	0.0110918	1.45894	1443	4598	5.16779	1.18437e-07	1.37948e-06	0.00023865	5.86028	9343
TE12_notag	2129	+	1	0.0915254	0.0352011	1.37855	590	1392	5.16548	1.19909e-07	1.3886e-06	0.000241616	5.85742	2128
TE12_notag	1331	+	1	0.0512195	0.00750268	2.77122	410	933	5.1639	1.20931e-07	1.39243e-06	0.000243675	5.85623	1330
TE12_notag	2965	+	1	0.058309	0.00912201	2.6763	343	877	5.15775	1.24968e-07	1.43074e-06	0.00025181	5.84444	2964
TE12_notag	10413	+	1	0.0371494	0.018948	0.971291	2638	6597	5.14718	1.32213e-07	1.50514e-06	0.00026641	5.82242	10412
TE12_notag	7552	+	1	0.0557554	0.00803213	2.79526	556	747	5.12959	1.4519e-07	1.64358e-06	0.000292557	5.78421	7551
TE12_notag	8094	+	1	0.0294298	0.0104565	1.49288	1631	3921	5.12722	1.47026e-07	1.65507e-06	0.000296257	5.78118	8093
TE12_notag	4496	+	1	0.0511628	0.00700117	2.86943	430	857	5.12232	1.50896e-07	1.6892e-06	0.000304056	5.77232	4495
TE12_notag	6419	+	1	0.0530973	0.00700935	2.92129	339	856	5.11946	1.53203e-07	1.70555e-06	0.000308704	5.76814	6418
TE12_notag	11258	+	1	0.0230769	0.00388266	2.57133	910	2318	5.11347	1.58146e-07	1.7509e-06	0.000318664	5.75674	11257
TE12_notag	11159	+	1	0.0421106	0.0198288	1.08659	1971	4438	5.10814	1.62674e-07	1.79119e-06	0.000327789	5.74686	11158
TE12_notag	5495	+	1	0.118182	0.0445135	1.40869	440	966	5.103	1.67157e-07	1.83055e-06	0.000336821	5.73742	5494
TE12_notag	4157	+	1	0.084507	0.0263389	1.68188	426	1139	5.09608	1.73379e-07	1.88842e-06	0.000349358	5.7239	4156
TE12_notag	10457	+	1	0.014038	0.00411084	1.77183	2422	6568	5.08676	1.82113e-07	1.97289e-06	0.000366958	5.7049	10456
TE12_notag	11191	+	1	0.016431	0.00482383	1.76817	2617	4768	5.06961	1.99311e-07	2.14766e-06	0.000401612	5.66804	11190
TE12_notag	8668	+	1	0.0399449	0.0116868	1.77313	726	2567	5.06786	2.01162e-07	2.15607e-06	0.000405341	5.66634	8667
TE12_notag	7993	+	1	0.0360721	0.0154383	1.22437	1497	5441	5.06352	2.0579e-07	2.194e-06	0.000414667	5.65876	7992
TE12_notag	5424	+	1	0.0318021	0.00462351	2.78206	566	1514	5.06237	2.07036e-07	2.19567e-06	0.000417177	5.65843	5423
TE12_notag	699	+	1	0.0396975	0.00682335	2.5405	529	1319	5.05474	2.1549e-07	2.27277e-06	0.000434212	5.64344	698
TE12_notag	2468	+	1	0.0241611	0.00322581	2.90495	745	1860	5.05379	2.16562e-07	2.27277e-06	0.000436372	5.64344	2467
TE12_notag	11390	+	1	0.0292887	0.00673552	2.12048	956	2227	5.05261	2.17901e-07	2.27498e-06	0.000439071	5.64302	11389
TE12_notag	5933	+	1	0.0472973	0.00768492	2.62166	444	1041	5.05046	2.20369e-07	2.28888e-06	0.000444043	5.64038	5932
TE12_notag	10573	+	1	0.0418367	0.0141732	1.5616	980	2540	5.02915	2.4633e-07	2.54541e-06	0.000496354	5.59424	10572
TE12_notag	10085	+	1	0.0332951	0.00834879	1.99567	871	2156	5.0256	2.50926e-07	2.57967e-06	0.000505616	5.58844	10084
TE12_notag	10624	+	1	0.062942	0.0303249	1.05352	1414	2770	5.01252	2.68605e-07	2.7474e-06	0.000541239	5.56108	10623
TE12_notag	10074	+	1	0.059752	0.0238305	1.32617	887	2266	5.00899	2.73575e-07	2.78411e-06	0.000551254	5.55531	10073
TE12_notag	11289	+	1	0.0411523	0.00886525	2.21474	486	1692	4.98919	3.03165e-07	3.06974e-06	0.000610877	5.5129	11288
TE12_notag	5033	+	1	0.116438	0.037037	1.65253	292	810	4.97352	3.28742e-07	3.31207e-06	0.000662414	5.4799	5032
TE12_notag	8561	+	1	0.051458	0.022402	1.19977	1166	3214	4.97125	3.32612e-07	3.3344e-06	0.000670214	5.47698	8560
TE12_notag	8949	+	1	0.0177778	0.00270898	2.71425	1125	2584	4.96256	3.47849e-07	3.46988e-06	0.000700917	5.45968	8948
TE12_notag	9054	+	1	0.0477223	0.0147692	1.69207	922	1625	4.95804	3.56033e-07	3.52859e-06	0.000717407	5.4524	9053
TE12_notag	8185	+	1	0.0378007	0.0151251	1.32147	1455	3438	4.95739	3.57237e-07	3.52859e-06	0.000719832	5.4524	8184
TE12_notag	9210	+	1	0.0657558	0.0328407	1.00163	1171	3654	4.95309	3.65226e-07	3.5899e-06	0.000735929	5.44492	9209
TE12_notag	9975	+	1	0.0304487	0.00635209	2.26108	624	2204	4.94819	3.74537e-07	3.66355e-06	0.000754691	5.4361	9974
TE12_notag	11625	+	1	0.0288689	0.00631712	2.19218	2113	1583	4.94258	3.85471e-07	3.74772e-06	0.000776725	5.42623	11624
TE12_notag	10701	+	1	0.0322024	0.0115183	1.48324	1739	2865	4.94188	3.86862e-07	3.74772e-06	0.000779526	5.42623	10700
TE12_notag	8386	+	1	0.0281052	0.00324149	3.11611	1103	1234	4.9403	3.90011e-07	3.76016e-06	0.000785873	5.42479	8385
TE12_notag	3177	+	1	0.0736434	0.0202475	1.86281	516	889	4.93199	4.06981e-07	3.90508e-06	0.000820067	5.40837	3176
TE12_notag	11175	+	1	0.0317401	0.0149783	1.08343	2678	5074	4.92091	4.30719e-07	4.11327e-06	0.000867899	5.38581	11174
TE12_notag	3938	+	1	0.116208	0.0372928	1.63974	327	724	4.91711	4.39162e-07	4.17411e-06	0.000884912	5.37944	3937
TE12_notag	8054	+	1	0.0204461	0.00643821	1.66709	1614	4815	4.90574	4.65368e-07	4.40242e-06	0.000937716	5.35631	8053
TE12_notag	7701	+	1	0.0763359	0.0322953	1.24104	786	1734	4.88757	5.10436e-07	4.79119e-06	0.00102853	5.31956	7700
TE12_notag	10359	+	1	0.0543789	0.0287912	0.91742	1747	4550	4.88727	5.11218e-07	4.79119e-06	0.0010301	5.31956	10358
TE12_notag	1355	+	1	0.108365	0.0378151	1.51886	526	714	4.88574	5.15198e-07	4.80613e-06	0.00103812	5.3182	1354
TE12_notag	7808	+	1	0.0543237	0.0278319	0.964843	1804	3593	4.88363	5.20759e-07	4.82212e-06	0.00104933	5.31676	7807
TE12_notag	8936	+	1	0.0621469	0.0259276	1.26119	885	2237	4.88327	5.21698e-07	4.82212e-06	0.00105122	5.31676	8935
TE12_notag	10804	+	1	0.0303797	0.00900901	1.75367	1185	2553	4.8779	5.36108e-07	4.93268e-06	0.00108026	5.30692	10803
TE12_notag	9008	+	1	0.029909	0.00970511	1.62376	1538	2679	4.87497	5.44119e-07	4.98364e-06	0.0010964	5.30245	9007
TE12_notag	10325	+	1	0.0650558	0.0311774	1.06117	1076	3015	4.86333	5.77128e-07	5.26205e-06	0.00116291	5.27884	10324
TE12_notag	8982	+	1	0.0356915	0.0138614	1.36451	1569	3030	4.86019	5.8636e-07	5.32214e-06	0.00118152	5.27391	8981
TE12_notag	9471	+	1	0.0834455	0.0386865	1.10901	743	2223	4.85098	6.1428e-07	5.55056e-06	0.00123777	5.25566	9470
TE12_notag	3433	+	1	0.0776699	0.0227964	1.76855	309	1316	4.84297	6.39557e-07	5.75316e-06	0.00128871	5.24009	3432
TE12_notag	11105	+	1	0.0421607	0.0194152	1.11871	1518	4275	4.84086	6.46385e-07	5.78873e-06	0.00130247	5.23742	11104
TE12_notag	74	+	1	0.0373665	0.00749319	2.3181	562	1468	4.83493	6.65949e-07	5.93756e-06	0.00134189	5.22639	73
TE12_notag	4963	+	1	0.146919	0.046589	1.65696	211	601	4.83021	6.81962e-07	6.05354e-06	0.00137415	5.21799	4962
TE12_notag	7767	+	1	0.0158172	0.0035872	2.14057	1707	3624	4.82774	6.90462e-07	6.09696e-06	0.00139128	5.21489	7766
TE12_notag	469	+	1	0.0494118	0.00857449	2.52673	425	933	4.82703	6.92905e-07	6.09696e-06	0.0013962	5.21489	468
TE12_notag	10762	+	1	0.035328	0.0130419	1.43765	1387	2837	4.81637	7.30982e-07	6.40404e-06	0.00147293	5.19355	10761
TE12_notag	5135	+	1	0.041769	0.00732899	2.51075	407	1228	4.81343	7.4182e-07	6.47086e-06	0.00149477	5.18904	5134
TE12_notag	11615	+	1	0.0790514	0.0400509	0.980958	2024	1573	4.81155	7.48808e-07	6.4957e-06	0.00150885	5.18737	11614
TE12_notag	10817	+	1	0.0693132	0.0375241	0.885314	1587	3118	4.81094	7.51116e-07	6.4957e-06	0.0015135	5.18737	10816
TE12_notag	10350	+	1	0.0450686	0.0213956	1.07481	1531	4113	4.80836	7.60884e-07	6.53184e-06	0.00153318	5.18496	10349
TE12_notag	1557	+	1	0.0332103	0.00431406	2.94451	542	1159	4.80812	7.61778e-07	6.53184e-06	0.00153498	5.18496	1556
TE12_notag	3124	+	1	0.0930736	0.0308422	1.59346	462	843	4.80414	7.77094e-07	6.63494e-06	0.00156584	5.17816	3123
TE12_notag	9566	+	1	0.0293651	0.00877543	1.74256	1260	2507	4.8019	7.85825e-07	6.68117e-06	0.00158344	5.17515	9565
TE12_notag	9247	+	1	0.0503145	0.0243635	1.04625	1272	4556	4.79502	8.13286e-07	6.88559e-06	0.00163877	5.16206	9246
TE12_notag	10968	+	1	0.0452771	0.0185471	1.28759	1281	2588	4.7933	8.20293e-07	6.91586e-06	0.00165289	5.16015	10967
TE12_notag	882	+	1	0.0333333	0.00230947	3.85133	570	866	4.79161	8.27234e-07	6.94532e-06	0.00166688	5.15831	881
TE12_notag	51	+	1	0.0197487	0.00129282	3.93316	557	1547	4.76629	9.38245e-07	7.84466e-06	0.00189056	5.10543	50
TE12_notag	1266	+	1	0.0413223	0.00584795	2.82092	363	1026	4.76036	9.66229e-07	8.04526e-06	0.00194695	5.09446	1265
TE12_notag	5575	+	1	0.0423573	0.00849618	2.31772	543	1177	4.75816	9.76836e-07	8.1001e-06	0.00196832	5.09151	5574
TE12_notag	2474	+	1	0.042524	0.0122235	1.79862	729	1718	4.75322	1.00103e-06	8.26672e-06	0.00201708	5.08267	2473
TE12_notag	11352	+	1	0.0486425	0.0184154	1.4013	884	2335	4.74676	1.0335e-06	8.50001e-06	0.0020825	5.07058	11351
TE12_notag	9434	+	1	0.0186393	0.00415061	2.16696	1073	3373	4.74532	1.04088e-06	8.5259e-06	0.00209737	5.06926	9433
TE12_notag	9965	+	1	0.0401786	0.0123762	1.69885	672	2424	4.74384	1.04853e-06	8.5538e-06	0.00211279	5.06784	9964
TE12_notag	10540	+	1	0.0359079	0.0149295	1.26613	1476	3617	4.73596	1.09012e-06	8.85721e-06	0.00219659	5.0527	10539
TE12_notag	9515	+	1	0.0201613	0.00330345	2.60954	992	2119	4.72427	1.15474e-06	9.34459e-06	0.0023268	5.02944	9514
TE12_notag	10178	+	1	0.026971	0.00626506	2.10601	964	2075	4.7197	1.18099e-06	9.51878e-06	0.00237969	5.02142	10177
TE12_notag	9035	+	1	0.0358566	0.0101523	1.82043	1004	1773	4.71296	1.2207e-06	9.79965e-06	0.00245971	5.00879	9034
TE12_notag	9316	+	1	0.0341823	0.0148196	1.20574	1492	4656	4.70486	1.27019e-06	1.01565e-05	0.00255943	4.99326	9315
TE12_notag	8295	+	1	0.0275562	0.00846805	1.70227	1379	2598	4.69992	1.30129e-06	1.0364e-05	0.0026221	4.98447	8294
TE12_notag	9358	+	1	0.036208	0.0162162	1.15887	1519	4625	4.69742	1.31735e-06	1.04507e-05	0.00265447	4.98086	9357
TE12_notag	11366	+	1	0.0476562	0.0211676	1.17081	1280	2929	4.69366	1.3418e-06	1.06028e-05	0.00270372	4.97458	11365
TE12_notag	9578	+	1	0.0177305	0.00365764	2.27725	1410	2734	4.69028	1.36416e-06	1.07374e-05	0.00274879	4.9691	9577
TE12_notag	2788	+	1	0.0696864	0.0150565	2.21049	287	797	4.68849	1.37616e-06	1.07898e-05	0.00277297	4.96699	2787
TE12_notag	7493	+	1	0.0598291	0.00777605	2.94374	234	643	4.68316	1.41246e-06	1.10314e-05	0.0028461	4.95737	7492
TE12_notag	10688	+	1	0.0400802	0.0162055	1.3064	1497	2530	4.68234	1.41811e-06	1.10328e-05	0.00285749	4.95732	10687
TE12_notag	1643	+	1	0.0473282	0.0138614	1.77163	655	1515	4.67958	1.4373e-06	1.11391e-05	0.00289615	4.95315	1642
TE12_notag	10674	+	1	0.0194915	0.00377834	2.36702	1180	2382	4.67801	1.44839e-06	1.11501e-05	0.0029185	4.95272	10673
TE12_notag	10384	+	1	0.0315488	0.0151181	1.06131	2092	5887	4.67711	1.45471e-06	1.11501e-05	0.00293123	4.95272	10383
TE12_notag	10027	+	1	0.0506706	0.0178739	1.50329	671	2126	4.67703	1.45533e-06	1.11501e-05	0.00293249	4.95272	10026
TE12_notag	8218	+	1	0.0209644	0.00395604	2.40581	954	2275	4.67397	1.47714e-06	1.12744e-05	0.00297643	4.94791	8217
TE12_notag	3493	+	1	0.037037	0.00655499	2.4983	405	1373	4.67146	1.49535e-06	1.13703e-05	0.00301313	4.94423	3492
TE12_notag	11450	+	1	0.0476974	0.0128399	1.89328	608	1324	4.66708	1.52752e-06	1.1531e-05	0.00307795	4.93813	11449
TE12_notag	10755	+	1	0.0784737	0.0434311	0.853483	1389	2763	4.66703	1.52793e-06	1.1531e-05	0.00307878	4.93813	10754
TE12_notag	7809	+	1	0.124311	0.0858704	0.533718	1995	3843	4.66412	1.54973e-06	1.16519e-05	0.00312271	4.9336	7808
TE12_notag	4694	+	1	0.0534759	0.00746269	2.84112	374	670	4.66283	1.55948e-06	1.16816e-05	0.00314235	4.9325	4693
TE12_notag	7976	+	1	0.0575382	0.0310438	0.890214	1373	5154	4.64476	1.70239e-06	1.27049e-05	0.00343031	4.89603	7975
TE12_notag	11126	+	1	0.0361367	0.015947	1.18018	1522	4076	4.64054	1.73753e-06	1.29193e-05	0.00350113	4.88876	11125
TE12_notag	10388	+	1	0.0323475	0.0160304	1.01284	2164	6051	4.61622	1.95395e-06	1.4475e-05	0.00393721	4.83938	10387
TE12_notag	10563	+	1	0.025878	0.00747597	1.79139	1082	2809	4.61221	1.99204e-06	1.47031e-05	0.00401395	4.83259	10562
TE12_notag	9884	+	1	0.0387597	0.0133046	1.54264	774	2781	4.60617	2.05073e-06	1.50811e-05	0.00413221	4.82157	9883
TE12_notag	1554	+	1	0.104449	0.0448944	1.21819	517	1136	4.60261	2.08612e-06	1.52676e-05	0.00420353	4.81623	1553
TE12_notag	10430	+	1	0.0416942	0.0249483	0.740907	3022	7736	4.6021	2.09125e-06	1.52676e-05	0.00421386	4.81623	10429
TE12_notag	10035	+	1	0.0130208	0.000895656	3.86173	768	2233	4.59296	2.18503e-06	1.58947e-05	0.00440284	4.79875	10034
TE12_notag	10941	+	1	0.0438776	0.0166157	1.40094	980	2287	4.5921	2.19404e-06	1.59028e-05	0.00442098	4.79853	10940
TE12_notag	9931	+	1	0.0685714	0.0303286	1.17693	700	2374	4.59088	2.20691e-06	1.59388e-05	0.00444692	4.79754	9930
TE12_notag	8929	+	1	0.0679348	0.0296793	1.19469	736	2089	4.5738	2.39475e-06	1.72337e-05	0.00482543	4.76362	8928
TE12_notag	6589	+	1	0.133971	0.0409683	1.70934	209	537	4.56181	2.53578e-06	1.81836e-05	0.00510959	4.74032	6588
TE12_notag	6026	+	1	0.05	0.00601504	3.05528	300	665	4.55215	2.65497e-06	1.89708e-05	0.00534976	4.72191	6025
TE12_notag	10649	+	1	0.0320417	0.0115888	1.46722	1342	2675	4.5469	2.72206e-06	1.93815e-05	0.00548495	4.71261	10648
TE12_notag	10990	+	1	0.028133	0.0115258	1.2874	1955	3644	4.54013	2.81102e-06	1.99444e-05	0.00566421	4.70018	10989
TE12_notag	796	+	1	0.0576369	0.0114504	2.3316	347	786	4.53756	2.84542e-06	2.01176e-05	0.00573352	4.69642	795
TE12_notag	9993	+	1	0.0704467	0.029689	1.24661	582	2122	4.52944	2.95701e-06	2.08335e-05	0.00595838	4.68124	9992
TE12_notag	5993	+	1	0.0742857	0.0195312	1.9273	350	768	4.51705	3.1353e-06	2.20126e-05	0.00631762	4.65733	5992
TE12_notag	231	+	1	0.0279898	0.00412201	2.76348	786	1213	4.5157	3.15536e-06	2.20766e-05	0.00635805	4.65607	230
TE12_notag	9065	+	1	0.0347448	0.00943396	1.88086	921	1590	4.51014	3.23929e-06	2.25854e-05	0.00652718	4.64617	9064
TE12_notag	3714	+	1	0.0568562	0.0104167	2.44842	299	768	4.50383	3.33693e-06	2.31859e-05	0.00672392	4.63478	3713
TE12_notag	8254	+	1	0.106	0.0605201	0.808578	1000	2115	4.49598	3.46254e-06	2.3976e-05	0.00697702	4.62022	8253
TE12_notag	4095	+	1	0.0817308	0.0278064	1.55546	416	971	4.4879	3.59646e-06	2.4818e-05	0.00724687	4.60523	4094
TE12_notag	8440	+	1	0.0946602	0.039953	1.24445	824	851	4.48117	3.71169e-06	2.55258e-05	0.00747905	4.59302	8439
TE12_notag	2449	+	1	0.045614	0.0170068	1.42337	855	2058	4.46841	3.94011e-06	2.70045e-05	0.00793932	4.56856	2448
TE12_notag	11346	+	1	0.267391	0.17358	0.623351	460	1567	4.46618	3.98139e-06	2.71584e-05	0.00802251	4.5661	11345
TE12_notag	698	+	1	0.100193	0.0450789	1.15225	519	1331	4.46565	3.99125e-06	2.71584e-05	0.00804237	4.5661	697
TE12_notag	8600	+	1	0.065587	0.035553	0.883438	1235	3544	4.46502	4.00301e-06	2.71584e-05	0.00806606	4.5661	8599
TE12_notag	1771	+	1	0.0338266	0.00534759	2.6612	473	1122	4.45407	4.21288e-06	2.84e-05	0.00848894	4.54668	1770
TE12_notag	4693	+	1	0.0941828	0.0296296	1.66842	361	675	4.454	4.2142e-06	2.84e-05	0.00849161	4.54668	4692
TE12_notag	4795	+	1	0.0898058	0.0323974	1.47093	412	926	4.44475	4.39966e-06	2.95511e-05	0.00886532	4.52943	4794
TE12_notag	4440	+	1	0.110553	0.0443686	1.31712	398	879	4.4437	4.42134e-06	2.9598e-05	0.00890899	4.52874	4439
TE12_notag	9431	+	1	0.0957967	0.0564565	0.762837	1023	3330	4.44192	4.45794e-06	2.97442e-05	0.00898275	4.5266	9430
TE12_notag	9907	+	1	0.0361146	0.0121408	1.57271	803	2471	4.43662	4.56901e-06	3.03847e-05	0.00920656	4.51735	9906
TE12_notag	6036	+	1	0.0774908	0.0176282	2.13614	271	624	4.43163	4.67618e-06	3.09951e-05	0.00942251	4.50871	6035
TE12_notag	2525	+	1	0.0337972	0.00630418	2.42252	503	1269	4.42439	4.83586e-06	3.19484e-05	0.00974425	4.49555	2524
TE12_notag	7461	+	1	0.0837209	0.0196375	2.09198	215	662	4.42108	4.91053e-06	3.23357e-05	0.00989471	4.49032	7460
TE12_notag	4439	+	1	0.102703	0.0385064	1.4153	370	857	4.41993	4.93665e-06	3.24018e-05	0.00994735	4.48943	4438
TE12_notag	591	+	1	0.0527778	0.0120968	2.12531	360	992	4.41728	4.99756e-06	3.26951e-05	0.0100701	4.48552	590
TE12_notag	4366	+	1	0.0395349	0.00695134	2.50776	430	1007	4.41366	5.08186e-06	3.30917e-05	0.0102399	4.48028	4365
TE12_notag	11081	+	1	0.011355	0.00216035	2.394	1321	4166	4.4126	5.10689e-06	3.30917e-05	0.0102904	4.48028	11080
TE12_notag	3995	+	1	0.0720721	0.0141732	2.34627	222	635	4.41257	5.10745e-06	3.30917e-05	0.0102915	4.48028	3994
TE12_notag	8970	+	1	0.041963	0.0190955	1.13589	1406	2985	4.40828	5.2098e-06	3.36467e-05	0.0104978	4.47306	8969
TE12_notag	687	+	1	0.04158	0.0102489	2.02042	481	1366	4.39612	5.51025e-06	3.5377e-05	0.0111031	4.45128	686
TE12_notag	8585	+	1	0.0586146	0.0297092	0.980348	1126	3164	4.39601	5.51284e-06	3.5377e-05	0.0111084	4.45128	8584
TE12_notag	7673	+	1	0.0557029	0.0213702	1.38215	754	1591	4.38507	5.7975e-06	3.70856e-05	0.011682	4.43079	7672
TE12_notag	224	+	1	0.0373333	0.00900901	2.05102	750	1221	4.38385	5.83006e-06	3.71759e-05	0.0117476	4.42974	223
TE12_notag	4000	+	1	0.0880282	0.0253879	1.79383	284	709	4.38243	5.86822e-06	3.73012e-05	0.0118245	4.42828	3999
TE12_notag	146	+	1	0.0406386	0.00943396	2.10692	689	1060	4.37381	6.10484e-06	3.86832e-05	0.0123013	4.41248	145
TE12_notag	8488	+	1	0.052755	0.0212418	1.3124	853	1836	4.37174	6.16294e-06	3.89181e-05	0.0124183	4.40985	8487
TE12_notag	7077	+	1	0.0763052	0.0188679	2.01585	249	742	4.37112	6.18054e-06	3.89181e-05	0.0124538	4.40985	7076
TE12_notag	8732	+	1	0.0123967	0.00261575	2.24466	1452	3823	4.3666	6.30988e-06	3.96087e-05	0.0127144	4.40221	8731
TE12_notag	10920	+	1	0.0386534	0.0133211	1.53688	802	2177	4.36549	6.34182e-06	3.9611e-05	0.0127788	4.40218	10919
TE12_notag	193	+	1	0.0565724	0.0162338	1.8011	601	924	4.36504	6.35507e-06	3.9611e-05	0.0128055	4.40218	192
TE12_notag	5486	+	1	0.039548	0.00569476	2.7959	354	878	4.36363	6.3962e-06	3.9611e-05	0.0128883	4.40218	5485
TE12_notag	4001	+	1	0.0721311	0.0180305	2.00018	305	721	4.36338	6.4035e-06	3.9611e-05	0.012903	4.40218	4000
TE12_notag	7975	+	1	0.0339879	0.0154517	1.13726	1324	5048	4.36321	6.40853e-06	3.9611e-05	0.0129132	4.40218	7974
TE12_notag	8998	+	1	0.014979	0.00339213	2.14268	1669	2948	4.36091	6.47602e-06	3.98785e-05	0.0130492	4.39926	8997
TE12_notag	1928	+	1	0.0664137	0.0252996	1.39237	527	1502	4.36039	6.4914e-06	3.98785e-05	0.0130802	4.39926	1927
TE12_notag	1322	+	1	0.0376884	0.00607287	2.63367	398	988	4.3594	6.521e-06	3.99387e-05	0.0131398	4.39861	1321
TE12_notag	4785	+	1	0.0812325	0.0262557	1.62943	357	876	4.35633	6.61317e-06	4.03804e-05	0.0133255	4.39383	4784
TE12_notag	11196	+	1	0.0156438	0.00536193	1.54477	2493	4476	4.3469	6.90363e-06	4.20266e-05	0.0139108	4.37648	11195
TE12_notag	889	+	1	0.040367	0.00704225	2.51907	545	852	4.33513	7.28374e-06	4.4207e-05	0.0146767	4.35451	888
TE12_notag	1050	+	1	0.0746269	0.020436	1.86858	335	734	4.3306	7.43522e-06	4.49701e-05	0.014982	4.34708	1049
TE12_notag	9959	+	1	0.0162003	0.00243506	2.73399	679	2464	4.33004	7.4541e-06	4.49701e-05	0.01502	4.34708	9958
TE12_notag	8144	+	1	0.00985663	0.00244545	2.011	2232	5316	4.32516	7.621e-06	4.58397e-05	0.0153563	4.33876	8143
TE12_notag	487	+	1	0.0733333	0.0242291	1.59773	450	908	4.32081	7.77305e-06	4.66152e-05	0.0156627	4.33147	486
TE12_notag	10180	+	1	0.0484966	0.0205545	1.23843	1031	2092	4.32009	7.79835e-06	4.66281e-05	0.0157137	4.33135	10179
TE12_notag	9307	+	1	0.012266	0.00310174	1.98351	1549	4836	4.31306	8.05059e-06	4.79939e-05	0.0162219	4.31881	9306
TE12_notag	8306	+	1	0.0701079	0.0379267	0.886363	1298	2373	4.30555	8.32865e-06	4.95051e-05	0.0167822	4.30535	8305
TE12_notag	11349	+	1	0.147175	0.0913753	0.687654	761	2145	4.29624	8.6858e-06	5.14761e-05	0.0175019	4.28839	11348
TE12_notag	10905	+	1	0.0609598	0.0274223	1.15251	771	2188	4.28931	8.96154e-06	5.29545e-05	0.0180575	4.2761	10904
TE12_notag	9967	+	1	0.0269461	0.00706567	1.93118	668	2406	4.28464	9.15167e-06	5.392e-05	0.0184406	4.26825	9966
TE12_notag	9821	+	1	0.0235294	0.00745672	1.65785	935	3755	4.28195	9.26309e-06	5.44172e-05	0.0186651	4.26426	9820
TE12_notag	11167	+	1	0.0200598	0.00822438	1.28633	2343	4742	4.28008	9.34141e-06	5.47179e-05	0.0188229	4.26187	11166
TE12_notag	2319	+	1	0.0454545	0.0111492	2.02748	418	1166	4.27716	9.4646e-06	5.52787e-05	0.0190712	4.25744	2318
TE12_notag	1754	+	1	0.0311203	0.00516351	2.59143	482	1162	4.26639	9.93328e-06	5.78484e-05	0.0200155	4.23771	1753
TE12_notag	1688	+	1	0.0393258	0.0116041	1.76084	712	1465	4.2649	9.99963e-06	5.8067e-05	0.0201492	4.23607	1687
TE12_notag	8179	+	1	0.0309917	0.013245	1.22643	1452	3624	4.26058	1.01947e-05	5.90299e-05	0.0205424	4.22893	8178
TE12_notag	10564	+	1	0.0156107	0.00321658	2.27893	1089	2798	4.25718	1.03509e-05	5.97624e-05	0.0208571	4.22357	10563
TE12_notag	10210	+	1	0.0475624	0.0181075	1.39324	841	1712	4.25406	1.04965e-05	6.03983e-05	0.0211505	4.21898	10209
TE12_notag	4969	+	1	0.0528634	0.00679117	2.96054	227	589	4.25354	1.0521e-05	6.03983e-05	0.0211998	4.21898	4968
TE12_notag	6034	+	1	0.0608365	0.0112	2.44144	263	625	4.25161	1.06119e-05	6.07471e-05	0.021383	4.21647	6033
TE12_notag	9734	+	1	0.0275464	0.0111568	1.30395	1561	3406	4.23372	1.14931e-05	6.56051e-05	0.0231586	4.18306	9733
TE12_notag	9001	+	1	0.0372861	0.0169851	1.13436	1636	2826	4.23302	1.15285e-05	6.56211e-05	0.0232299	4.18296	9000
TE12_notag	10925	+	1	0.0754098	0.0394794	0.933653	915	2305	4.23171	1.15961e-05	6.58201e-05	0.0233662	4.18164	10924
TE12_notag	5955	+	1	0.0404762	0.0075594	2.42073	420	926	4.22814	1.17818e-05	6.65003e-05	0.0237403	4.17718	5954
TE12_notag	3590	+	1	0.0966767	0.0342105	1.49873	331	760	4.2278	1.17995e-05	6.65003e-05	0.023776	4.17718	3589
TE12_notag	590	+	1	0.084058	0.03	1.48642	345	1000	4.2275	1.18149e-05	6.65003e-05	0.0238071	4.17718	589
TE12_notag	110	+	1	0.0224888	0.00250836	3.16439	667	1196	4.22673	1.18556e-05	6.65431e-05	0.023889	4.1769	109
TE12_notag	9490	+	1	0.0420168	0.0148566	1.49987	714	1952	4.2214	1.21396e-05	6.79479e-05	0.0244613	4.16782	9489
TE12_notag	7462	+	1	0.1	0.0309278	1.69302	230	679	4.21842	1.23012e-05	6.86619e-05	0.024787	4.16328	7461
TE12_notag	4222	+	1	0.0735294	0.0255403	1.52555	408	1018	4.2165	1.2406e-05	6.90556e-05	0.0249981	4.1608	4221
TE12_notag	306	+	1	0.0188989	0.00308833	2.61341	1217	1619	4.21495	1.24915e-05	6.93398e-05	0.0251704	4.15902	305
TE12_notag	9737	+	1	0.0286738	0.0122507	1.22687	1674	3510	4.21029	1.27522e-05	7.05923e-05	0.0256956	4.15124	9736
TE12_notag	5766	+	1	0.0277778	0.00126103	4.46125	252	793	4.20708	1.29345e-05	7.14058e-05	0.0260631	4.14627	5765
TE12_notag	83	+	1	0.029316	0.00624133	2.23176	614	1442	4.2062	1.29849e-05	7.14499e-05	0.0261645	4.146	82
TE12_notag	9485	+	1	0.0232221	0.00501505	2.21116	689	1994	4.20571	1.30135e-05	7.14499e-05	0.0262221	4.146	9484
TE12_notag	633	+	1	0.0479798	0.0116845	2.03783	396	1027	4.20325	1.31556e-05	7.20343e-05	0.0265086	4.14246	632
TE12_notag	9343	+	1	0.0487288	0.0263846	0.885076	1416	4586	4.19779	1.34764e-05	7.35208e-05	0.0271549	4.13359	9342
TE12_notag	2433	+	1	0.033877	0.0106101	1.67487	797	1885	4.19676	1.35378e-05	7.35208e-05	0.0272786	4.13359	2432
TE12_notag	6719	+	1	0.029703	0.00139276	4.41459	303	718	4.19628	1.3567e-05	7.35208e-05	0.0273376	4.13359	6718
TE12_notag	4424	+	1	0.0574713	0.0137672	2.0616	348	799	4.19617	1.35731e-05	7.35208e-05	0.0273497	4.13359	4423
TE12_notag	3518	+	1	0.0536481	0.0174545	1.61992	466	1375	4.19503	1.36418e-05	7.3695e-05	0.0274882	4.13256	3517
TE12_notag	4058	+	1	0.0543478	0.0125628	2.11306	368	796	4.18322	1.43707e-05	7.7425e-05	0.0289569	4.11112	4057
TE12_notag	8096	+	1	0.0241935	0.00964546	1.3267	1612	3836	4.17899	1.46403e-05	7.84711e-05	0.0295002	4.10529	8095
TE12_notag	9085	+	1	0.0658307	0.0311564	1.07923	957	1669	4.17895	1.46427e-05	7.84711e-05	0.0295051	4.10529	9084
TE12_notag	1742	+	1	0.0386847	0.00927487	2.06036	517	1186	4.17435	1.4942e-05	7.98624e-05	0.0301081	4.09766	1741
TE12_notag	11580	+	1	0.195021	0.126582	0.623552	964	1027	4.1658	1.55133e-05	8.26967e-05	0.0312593	4.08251	11579
TE12_notag	10281	+	1	0.0164141	0.00183262	3.16296	792	1637	4.16452	1.56005e-05	8.29418e-05	0.031435	4.08123	10280
TE12_notag	10034	+	1	0.0575163	0.0259276	1.14948	765	2237	4.16296	1.57072e-05	8.32897e-05	0.0316501	4.07941	10033
TE12_notag	8669	+	1	0.0981675	0.055973	0.810516	764	2662	4.15878	1.59973e-05	8.46049e-05	0.0322345	4.0726	8668
TE12_notag	8837	+	1	0.0335008	0.0141321	1.24522	1194	3255	4.15784	1.60632e-05	8.47314e-05	0.0323674	4.07196	8836
TE12_notag	11454	+	1	0.0239617	0.00374813	2.67649	626	1334	4.15164	1.65052e-05	8.68353e-05	0.0332579	4.0613	11453
TE12_notag	8870	+	1	0.0318108	0.013125	1.2772	1226	3200	4.15049	1.65882e-05	8.70446e-05	0.0334251	4.06026	8869
TE12_notag	7314	+	1	0.0794393	0.0192926	2.0418	214	622	4.14745	1.68101e-05	8.79803e-05	0.0338724	4.05561	7313
TE12_notag	10989	+	1	0.040146	0.0209655	0.937237	1918	3625	4.14639	1.68881e-05	8.81595e-05	0.0340296	4.05473	10988
TE12_notag	692	+	1	0.0248447	0.00372578	2.73732	483	1342	4.14314	1.71291e-05	8.91864e-05	0.0345151	4.0497	691
TE12_notag	3	+	1	0.0839416	0.0383008	1.13201	548	1436	4.13529	1.77257e-05	9.20549e-05	0.0357173	4.03595	2
TE12_notag	9491	+	1	0.0410397	0.014811	1.47035	731	1958	4.13078	1.80765e-05	9.36355e-05	0.0364242	4.02856	9490
TE12_notag	308	+	1	0.0257235	0.00679432	1.92068	1244	1619	4.12778	1.8314e-05	9.46222e-05	0.0369026	4.02401	307
TE12_notag	7373	+	1	0.0305085	0.0025	3.60921	295	800	4.12327	1.86768e-05	9.58332e-05	0.0376337	4.01848	7372
TE12_notag	9900	+	1	0.047619	0.0207533	1.1982	819	2602	4.12324	1.86791e-05	9.58332e-05	0.0376384	4.01848	9899
TE12_notag	3851	+	1	0.0981912	0.0379581	1.37119	387	764	4.12309	1.8691e-05	9.58332e-05	0.0376624	4.01848	3850
TE12_notag	9470	+	1	0.0739191	0.0368705	1.00348	717	2224	4.12226	1.87585e-05	9.59349e-05	0.0377984	4.01802	9469
TE12_notag	860	+	1	0.0780952	0.0299667	1.38187	525	901	4.11339	1.94944e-05	9.9446e-05	0.0392812	4.00241	859
TE12_notag	3991	+	1	0.039801	0.00322061	3.6274	201	621	4.11197	1.96148e-05	9.98078e-05	0.0395239	4.00084	3990
TE12_notag	2177	+	1	0.0753912	0.0344575	1.12958	703	1364	4.10898	1.98706e-05	0.000100627	0.0400393	3.99729	2176
TE12_notag	10443	+	1	0.00921816	0.0030504	1.59548	2929	7540	4.10892	1.98756e-05	0.000100627	0.0400494	3.99729	10442
TE12_notag	10066	+	1	0.0321152	0.0112311	1.51576	903	2315	4.10673	2.00646e-05	0.000101329	0.0404302	3.99427	10065
TE12_notag	9587	+	1	0.0274235	0.0109627	1.32281	1568	2919	4.10082	2.05842e-05	0.000103588	0.0414772	3.98469	9586
TE12_notag	7623	+	1	0.0572917	0.0149068	1.94235	384	805	4.10048	2.06149e-05	0.000103588	0.0415389	3.98469	7622
TE12_notag	2294	+	1	0.0666667	0.0233969	1.51065	405	1154	4.09707	2.09209e-05	0.000104703	0.0421555	3.98004	2293
TE12_notag	10587	+	1	0.0237859	0.0070598	1.75241	1009	2408	4.09636	2.09845e-05	0.000104703	0.0422838	3.98004	10586
TE12_notag	6598	+	1	0.0684039	0.0164745	2.05385	307	607	4.09628	2.09926e-05	0.000104703	0.0423	3.98004	6597
TE12_notag	11460	+	1	0.0467153	0.0160584	1.54057	685	1370	4.09562	2.10519e-05	0.00010474	0.0424196	3.97989	11459
TE12_notag	2175	+	1	0.0394537	0.0117561	1.74676	659	1361	4.09028	2.15429e-05	0.000106919	0.043409	3.97095	2174
TE12_notag	8723	+	1	0.0256217	0.00998573	1.35943	1327	3505	4.08887	2.16744e-05	0.000107307	0.0436738	3.96937	8722
TE12_notag	10015	+	1	0.0216049	0.00468384	2.2056	648	2135	4.08028	2.24906e-05	0.000111075	0.0453186	3.95438	10014
TE12_notag	1324	+	1	0.0586797	0.017982	1.70631	409	1001	4.07934	2.25815e-05	0.000111251	0.0455017	3.9537	1323
TE12_notag	1793	+	1	0.0521042	0.0165074	1.65829	499	1151	4.07753	2.27581e-05	0.000111848	0.0458576	3.95137	1792
TE12_notag	6221	+	1	0.0569106	0.0114123	2.31811	246	701	4.07582	2.29267e-05	0.000112402	0.0461973	3.94923	6220
TE12_notag	932	+	1	0.0349515	0.00424929	3.04006	515	706	4.07505	2.30026e-05	0.000112501	0.0463503	3.94884	931
TE12_notag	1472	+	1	0.0423077	0.0048	3.13981	260	625	4.07329	2.31766e-05	0.000113077	0.0467009	3.94663	1471
TE12_notag	6384	+	1	0.0494186	0.0121827	2.02022	344	985	4.06959	2.3548e-05	0.000114612	0.0474493	3.94077	6383
TE12_notag	8912	+	1	0.0284211	0.0095515	1.57316	950	2408	4.06653	2.38588e-05	0.000115845	0.0480755	3.93612	8911
TE12_notag	5445	+	1	0.0382353	0.00753296	2.34362	340	1062	4.0564	2.49175e-05	0.000120694	0.0502088	3.91831	5444
TE12_notag	11584	+	1	0.0579832	0.0242152	1.25972	1190	1115	4.05525	2.50404e-05	0.000120999	0.0504565	3.91722	11583
TE12_notag	480	+	1	0.0762125	0.0282302	1.43279	433	921	4.0337	2.74532e-05	0.00013234	0.0553182	3.87831	479
TE12_notag	8879	+	1	0.0181653	0.00504202	1.84911	1101	2975	4.03198	2.76544e-05	0.000132992	0.0557236	3.87617	8878
TE12_notag	12	+	1	0.0333863	0.00920447	1.85885	629	1521	4.03097	2.77735e-05	0.000133247	0.0559637	3.87534	11
TE12_notag	10009	+	1	0.0259939	0.00693481	1.90624	654	2163	4.03018	2.78668e-05	0.000133377	0.0561516	3.87492	10008
TE12_notag	8273	+	1	0.0785061	0.0464646	0.756671	1312	2475	4.02822	2.81008e-05	0.000134178	0.056623	3.87232	8272
TE12_notag	9222	+	1	0.0329768	0.0144385	1.19153	1122	3740	4.01869	2.9261e-05	0.000139387	0.0589609	3.85578	9221
TE12_notag	11574	+	1	0.0768246	0.0332262	1.20925	781	933	4.00925	3.04565e-05	0.00014474	0.0613699	3.83941	11573
TE12_notag	5581	+	1	0.0426621	0.0126476	1.7541	586	1186	4.00176	3.14365e-05	0.000149046	0.0633445	3.82668	5580
TE12_notag	7603	+	1	0.0347222	0.00305344	3.50735	288	655	3.99612	3.21943e-05	0.000152281	0.0648716	3.81736	7602
TE12_notag	9505	+	1	0.0874251	0.0484669	0.85105	835	2022	3.99243	3.26993e-05	0.000154307	0.0658891	3.81161	9504
TE12_notag	7553	+	1	0.034904	0.00534045	2.70836	573	749	3.98977	3.30689e-05	0.000155686	0.0666338	3.80775	7552
TE12_notag	7438	+	1	0.0416667	0.0055325	2.91289	216	723	3.98813	3.32976e-05	0.000156398	0.0670947	3.80577	7437
TE12_notag	8782	+	1	0.0287698	0.0111386	1.36899	1008	3232	3.97783	3.47732e-05	0.000162949	0.0700679	3.78795	8781
TE12_notag	2061	+	1	0.0334507	0.00892244	1.90653	568	1457	3.97608	3.5031e-05	0.000163776	0.0705875	3.78575	2060
TE12_notag	9889	+	1	0.0207824	0.00574506	1.85497	818	2785	3.96918	3.60597e-05	0.000168195	0.0726604	3.77419	9888
TE12_notag	3509	+	1	0.0752941	0.030888	1.28549	425	1295	3.96635	3.64906e-05	0.000169812	0.0735285	3.77003	3508
TE12_notag	9511	+	1	0.0301339	0.0101498	1.56993	896	2069	3.95952	3.75506e-05	0.000174342	0.0756645	3.7586	9510
TE12_notag	7360	+	1	0.0625	0.0136986	2.18982	224	657	3.95566	3.81616e-05	0.000176772	0.0768957	3.75259	7359
TE12_notag	9341	+	1	0.0222701	0.0090209	1.30377	1392	4545	3.95148	3.88345e-05	0.000179476	0.0782515	3.74599	9340
TE12_notag	1595	+	1	0.0175953	0.00211119	3.05906	682	1421	3.94989	3.90943e-05	0.000180263	0.0787751	3.74409	1594
TE12_notag	3834	+	1	0.037594	0.00439883	3.09531	266	682	3.94852	3.93178e-05	0.00018088	0.0792253	3.74261	3833
TE12_notag	1088	+	1	0.0550964	0.0142119	1.95486	363	774	3.94643	3.96622e-05	0.000182048	0.0799193	3.73981	1087
TE12_notag	3066	+	1	0.0748299	0.0216718	1.78779	294	646	3.9372	4.12183e-05	0.000188761	0.0830549	3.72409	3065
TE12_notag	8373	+	1	0.0272109	0.00646726	2.07296	1029	1237	3.93191	4.2137e-05	0.000192531	0.084906	3.7155	8372
TE12_notag	10179	+	1	0.0529471	0.0254197	1.05861	1001	2085	3.93072	4.23461e-05	0.000193049	0.0853275	3.71433	10178
TE12_notag	9441	+	1	0.0262927	0.0101915	1.3673	1141	3238	3.92751	4.29149e-05	0.0001952	0.0864736	3.70952	9440
TE12_notag	1596	+	1	0.0174927	0.00211864	3.04554	686	1416	3.92638	4.31175e-05	0.00019568	0.0868818	3.70845	1595
TE12_notag	7609	+	1	0.0821429	0.0252366	1.70262	280	634	3.92392	4.35593e-05	0.00019724	0.0877719	3.705	7608
TE12_notag	4556	+	1	0.0561497	0.0152284	1.88251	374	788	3.92326	4.36787e-05	0.000197338	0.0880126	3.70479	4555
TE12_notag	9427	+	1	0.028	0.010937	1.3562	1000	3383	3.92187	4.39323e-05	0.000198039	0.0885235	3.70325	9426
TE12_notag	5109	+	1	0.107463	0.0482375	1.15561	335	1078	3.91796	4.46504e-05	0.000200827	0.0899706	3.69718	5108
TE12_notag	9563	+	1	0.0160901	0.0039984	2.00868	1243	2501	3.90811	4.65114e-05	0.000208731	0.0937204	3.68041	9562
TE12_notag	2483	+	1	0.0422164	0.0157233	1.4249	758	1590	3.9	4.8096e-05	0.000215363	0.0969133	3.66683	2482
TE12_notag	230	+	1	0.0232859	0.00411862	2.49923	773	1214	3.89425	4.92513e-05	0.000220012	0.0992415	3.65755	229
TE12_notag	10330	+	1	0.0840708	0.0542005	0.633297	1356	3690	3.89375	4.93526e-05	0.000220012	0.0994455	3.65755	10329
TE12_notag	5776	+	1	0.10728	0.0423412	1.34124	261	803	3.89064	4.99898e-05	0.000222361	0.100729	3.65294	5775
TE12_notag	11257	+	1	0.022605	0.00675676	1.74224	929	2368	3.88623	5.09069e-05	0.000225941	0.102577	3.646	11256
TE12_notag	9555	+	1	0.0704453	0.0408163	0.787358	1235	2450	3.86831	5.47951e-05	0.000242664	0.110412	3.61499	9554
TE12_notag	2432	+	1	0.0503145	0.0222105	1.17973	795	1891	3.86476	5.55983e-05	0.000245681	0.112031	3.60963	2431
TE12_notag	10166	+	1	0.0472906	0.0225436	1.06884	1015	2351	3.86222	5.61798e-05	0.000247708	0.113202	3.60606	10165
TE12_notag	3835	+	1	0.040293	0.00589102	2.77394	273	679	3.85481	5.79092e-05	0.000254302	0.116687	3.59465	3834
TE12_notag	11018	+	1	0.0267229	0.0131323	1.02496	2133	4112	3.85473	5.79278e-05	0.000254302	0.116724	3.59465	11017
TE12_notag	3528	+	1	0.0419426	0.0124127	1.7566	453	1289	3.8531	5.83153e-05	0.000255446	0.117505	3.5927	3527
TE12_notag	11443	+	1	0.043088	0.0139643	1.62554	557	1289	3.85188	5.86069e-05	0.000255797	0.118093	3.59211	11442
TE12_notag	7144	+	1	0.059081	0.0215517	1.45489	457	1160	3.8517	5.86491e-05	0.000255797	0.118178	3.59211	7143
TE12_notag	2566	+	1	0.0614035	0.0149864	2.03467	228	734	3.84806	5.95292e-05	0.000259074	0.119951	3.58658	2565
TE12_notag	11145	+	1	0.0166021	0.00631342	1.39487	1807	4435	3.84237	6.09264e-05	0.000264583	0.122767	3.57744	11144
TE12_notag	7687	+	1	0.0353535	0.0123821	1.5136	792	1696	3.84136	6.11765e-05	0.000265098	0.123271	3.57659	7686
TE12_notag	5157	+	1	0.0205656	0.00185874	3.46784	389	1076	3.84033	6.14354e-05	0.000265537	0.123792	3.57588	5156
TE12_notag	10517	+	1	0.00782065	0.00160477	2.28492	1918	4362	3.8399	6.15413e-05	0.000265537	0.124006	3.57588	10516
TE12_notag	8325	+	1	0.0288732	0.0113792	1.34334	1420	2197	3.83864	6.18588e-05	0.000266336	0.124645	3.57457	8324
TE12_notag	11306	+	1	0.0283976	0.00728291	1.96318	493	1785	3.83472	6.28535e-05	0.000270042	0.12665	3.56857	11305
TE12_notag	4955	+	1	0.108571	0.0344828	1.6547	175	551	3.8338	6.30906e-05	0.000270484	0.127128	3.56786	4954
TE12_notag	303	+	1	0.0714901	0.0385101	0.892506	1161	1584	3.82881	6.43817e-05	0.000275433	0.129729	3.55998	302
TE12_notag	7449	+	1	0.05	0.00909091	2.45943	220	660	3.81781	6.732e-05	0.000287186	0.13565	3.54184	7448
TE12_notag	8893	+	1	0.0113339	0.00212014	2.41841	1147	2830	3.81747	6.74138e-05	0.000287186	0.135839	3.54184	8892
TE12_notag	251	+	1	0.102703	0.0589587	0.800699	925	1306	3.81609	6.7791e-05	0.000288183	0.136599	3.54033	250
TE12_notag	840	+	1	0.047619	0.0139635	1.76988	483	931	3.81026	6.94114e-05	0.000294451	0.139864	3.53099	839
TE12_notag	10026	+	1	0.0781011	0.0410831	0.926797	653	2142	3.80933	6.96724e-05	0.000294937	0.14039	3.53027	10025
TE12_notag	6000	+	1	0.0690537	0.023407	1.56078	391	769	3.8058	7.06729e-05	0.000298273	0.142406	3.52539	5999
TE12_notag	7292	+	1	0.0601093	0.0110092	2.44888	183	545	3.80551	7.07565e-05	0.000298273	0.142574	3.52539	7291
TE12_notag	29	+	1	0.0227273	0.00541842	2.06848	748	1661	3.80429	7.11059e-05	0.00029912	0.143278	3.52415	28
TE12_notag	11552	+	1	0.0328054	0.00972447	1.75424	884	1234	3.80181	7.18217e-05	0.000301501	0.144721	3.52071	11551
TE12_notag	10977	+	1	0.0188964	0.00600826	1.6531	1323	2663	3.79761	7.30486e-05	0.000306014	0.147193	3.51426	10976
TE12_notag	1411	+	1	0.0777385	0.021611	1.84686	283	509	3.78802	7.59253e-05	0.000317406	0.152989	3.49839	1410
TE12_notag	2277	+	1	0.0534188	0.0194401	1.45831	468	1286	3.7822	7.77231e-05	0.000324248	0.156612	3.48912	2276
TE12_notag	9908	+	1	0.0125628	0.00205846	2.60952	796	2429	3.78013	7.83743e-05	0.000325982	0.157924	3.48681	9907
TE12_notag	4346	+	1	0.0501139	0.0165074	1.6021	439	1151	3.77985	7.84623e-05	0.000325982	0.158101	3.48681	4345
TE12_notag	5779	+	1	0.0541401	0.0150115	1.85063	314	866	3.77354	8.04727e-05	0.000333057	0.162152	3.47748	5778
TE12_notag	1505	+	1	0.0711974	0.0225035	1.66167	309	711	3.77347	8.04957e-05	0.000333057	0.162199	3.47748	1504
TE12_notag	3739	+	1	0.0327381	0.0055371	2.56377	336	903	3.77017	8.15687e-05	0.000336805	0.164361	3.47262	3738
TE12_notag	9964	+	1	0.023845	0.00699013	1.7703	671	2432	3.76819	8.22162e-05	0.000338785	0.165666	3.47008	9963
TE12_notag	6503	+	1	0.0394265	0.00669344	2.55835	279	747	3.76532	8.31667e-05	0.000342002	0.167581	3.46597	6502
TE12_notag	2082	+	1	0.0396396	0.0128848	1.62128	555	1397	3.76369	8.37124e-05	0.000343545	0.16868	3.46402	2081
TE12_notag	10186	+	1	0.0115385	0.00149254	2.95061	1040	2010	3.7595	8.51283e-05	0.000348645	0.171533	3.45762	10185
TE12_notag	4631	+	1	0.0326087	0.00564972	2.52901	368	885	3.757	8.59824e-05	0.000351429	0.173255	3.45416	4630
TE12_notag	6804	+	1	0.0933852	0.0315236	1.56676	257	571	3.75305	8.73466e-05	0.000356282	0.176003	3.44821	6803
TE12_notag	9399	+	1	0.0285433	0.0121793	1.22872	1016	3859	3.74609	8.98052e-05	0.000365571	0.180958	3.43703	9398
TE12_notag	4094	+	1	0.059126	0.0199161	1.56985	389	954	3.74471	9.03e-05	0.000366844	0.181954	3.43552	4093
TE12_notag	11438	+	1	0.0210728	0.0032	2.71924	522	1250	3.74355	9.07208e-05	0.000367812	0.182802	3.43437	11437
TE12_notag	5721	+	1	0.0362319	0.0107444	1.75367	552	1303	3.7415	9.1463e-05	0.000370076	0.184298	3.43171	5720
TE12_notag	4233	+	1	0.0769231	0.032567	1.24	442	1044	3.74051	9.18235e-05	0.00037079	0.185024	3.43087	4232
TE12_notag	7503	+	1	0.097561	0.03698	1.39956	287	649	3.73087	9.54105e-05	0.000384504	0.192252	3.4151	7502
TE12_notag	978	+	1	0.0405405	0.0110988	1.86896	592	901	3.73035	9.56061e-05	0.000384524	0.192646	3.41508	977
TE12_notag	6555	+	1	0.0734694	0.0215716	1.76801	245	649	3.72558	9.74331e-05	0.000391091	0.196328	3.40772	6554
TE12_notag	1502	+	1	0.0588235	0.0156919	1.90638	289	701	3.72182	9.88967e-05	0.000396177	0.199277	3.40211	1501
TE12_notag	8833	+	1	0.0187874	0.00640049	1.55351	1171	3281	3.72063	9.93629e-05	0.000397255	0.200216	3.40093	8832
TE12_notag	1410	+	1	0.0719424	0.019305	1.89787	278	518	3.71761	0.00010056	0.000401242	0.202627	3.39659	1409
TE12_notag	9400	+	1	0.0193286	0.00661726	1.54643	983	3778	3.71012	0.000103579	0.000412472	0.208711	3.38461	9399
TE12_notag	3787	+	1	0.0681115	0.0210526	1.6939	323	665	3.70307	0.000106503	0.000423282	0.214604	3.37337	3786
TE12_notag	1704	+	1	0.0192024	0.00344116	2.48032	677	1453	3.70018	0.000107722	0.000427036	0.21706	3.36954	1703
TE12_notag	10562	+	1	0.0195713	0.00636943	1.6195	1073	2826	3.69975	0.000107907	0.000427036	0.217433	3.36954	10561
TE12_notag	1052	+	1	0.107239	0.0484928	1.14498	373	763	3.69904	0.000108207	0.000427036	0.218037	3.36954	1051
TE12_notag	7523	+	1	0.0485714	0.0108696	2.15981	350	644	3.69864	0.000108381	0.000427036	0.218388	3.36954	7522
TE12_notag	7354	+	1	0.08	0.0234742	1.76893	200	639	3.69834	0.000108507	0.000427036	0.218642	3.36954	7353
TE12_notag	10641	+	1	0.0404412	0.0205429	0.977184	1360	2726	3.68694	0.000113482	0.000445331	0.228666	3.35132	10640
TE12_notag	10137	+	1	0.0449679	0.0215143	1.0636	934	2417	3.68668	0.000113598	0.000445331	0.2289	3.35132	10136
TE12_notag	10150	+	1	0.0473738	0.0236709	1.00097	971	2577	3.68066	0.000116314	0.000455094	0.234373	3.3419	10149
TE12_notag	11331	+	1	0.0517241	0.0161787	1.67674	290	1298	3.67661	0.000118176	0.00046148	0.238124	3.33585	11330
TE12_notag	2764	+	1	0.056213	0.0178759	1.65289	338	951	3.67424	0.000119279	0.000464889	0.240348	3.33265	2763
TE12_notag	1892	+	1	0.0438144	0.0127854	1.77691	388	1095	3.67111	0.000120748	0.000469102	0.243308	3.32873	1891
TE12_notag	6614	+	1	0.0645933	0.0209581	1.62388	418	668	3.67095	0.000120826	0.000469102	0.243464	3.32873	6613
TE12_notag	1889	+	1	0.0737705	0.0296084	1.31704	366	1047	3.66565	0.000123356	0.000478004	0.248562	3.32057	1888
TE12_notag	7075	+	1	0.0909091	0.0323488	1.49071	231	711	3.66442	0.000123951	0.000479385	0.249762	3.31932	7074
TE12_notag	7827	+	1	0.0266809	0.0131879	1.01659	1874	3943	3.66393	0.000124188	0.000479385	0.250239	3.31932	7826
TE12_notag	9920	+	1	0.0341246	0.0127854	1.41632	674	2190	3.66309	0.000124596	0.000480039	0.25106	3.31872	9919
TE12_notag	7189	+	1	0.0590717	0.015299	1.94903	237	719	3.66207	0.000125095	0.000481043	0.252066	3.31782	7188
TE12_notag	5155	+	1	0.036855	0.00966608	1.93086	407	1138	3.65982	0.000126197	0.000484356	0.254287	3.31484	5154
TE12_notag	11383	+	1	0.0325064	0.0144817	1.16649	1169	2624	3.65802	0.000127087	0.000486844	0.25608	3.31261	11382
TE12_notag	11173	+	1	0.0275407	0.0152825	0.849684	2578	4973	3.65585	0.000128168	0.000490053	0.258258	3.30976	11172
