# Supplementary material for: Pseudouridine synthases are proviral factors for Sindbis virus in insect and mammalian cells
Source: mBio. 2025 May 27;16(7):e01329-25. doi: 10.1128/mbio.01329-25 (PMC12239590; doi:10.1128/mbio.01329-25)
Supplement: Tables S6 to S8 — Data for psi sites. [file mbio.01329-25-s0003.xlsx]

## Sheet: Table S6. WT exp 2 replicate 1
chromosome	position	strand	term_dist	cmct_tcr	input_tcr	tcr_fc	cmct_cvg	input_cvg	z	pval	adj_pval_bh	adj_pval_bonferroni	m_log10_adj_pval_bh	psi site
RNA_spike_174	44	+	1	0.622368	0.00476828	7.02815	54847	523669	565.049	0	0	0	42	43
TE12_notag	9638	+	1	0.284211	0.0281411	3.33621	1425	2523	23.7312	8.59856e-125	4.26489e-122	8.52978e-122	121.37	9637
TE12_notag	7746	+	1	0.145663	0.00558313	4.70542	611	3224	19.2773	4.16556e-83	1.37741e-80	4.13224e-80	79.8609	7745
TE12_notag	8131	+	1	0.0871535	0.0251161	1.79495	3752	5813	13.6637	8.36667e-43	2.07493e-40	8.29974e-40	39.683	8130
TE12_notag	7760	+	1	0.0538574	0.00395928	3.76583	687	3536	10.9565	3.09248e-28	6.13547e-26	3.06774e-25	25.2122	7759
TE12_notag	7991	+	1	0.110932	0.0387189	1.51856	1857	4184	10.8278	1.27124e-27	2.10178e-25	1.26107e-24	24.6774	7990
TE12_notag	11217	+	1	0.0798122	0.0271605	1.5551	2769	4860	10.5267	3.25382e-26	4.61112e-24	3.22779e-23	23.3362	11216
TE12_notag	10502	+	1	0.135913	0.0318363	2.09394	1008	1759	10.3428	2.25631e-25	2.79782e-23	2.23826e-22	22.5532	10501
TE12_notag	8113	+	1	0.108323	0.0472818	1.19599	2511	4801	9.82909	4.21874e-23	4.64999e-21	4.18499e-20	20.3325	8112
TE12_notag	11047	+	1	0.14852	0.0706623	1.07165	1892	4288	9.64359	2.61618e-22	2.59525e-20	2.59525e-19	19.5858	11046
TE12_notag	10405	+	1	0.2	0.0748219	1.41847	890	1684	9.35942	4.00863e-21	3.61506e-19	3.97656e-18	18.4419	10404
TE12_notag	5796	+	1	0.253165	0.0230608	3.45656	158	477	9.22373	1.43464e-20	1.18597e-18	1.42317e-17	17.9259	5795
TE12_notag	9469	+	1	0.129076	0.0273859	2.23672	736	1205	8.75831	9.90983e-19	7.02183e-17	9.83056e-16	16.1535	9468
TE12_notag	8515	+	1	0.0920716	0.0326755	1.49455	1564	3091	8.57202	5.08414e-18	3.36231e-16	5.04347e-15	15.4734	8514
TE12_notag	9470	+	1	0.152482	0.0470685	1.69581	846	1211	8.2031	1.17129e-16	7.26201e-15	1.16192e-13	14.1389	9469
TE12_notag	1212	+	1	0.269397	0.104938	1.36019	464	810	7.6131	1.338e-14	7.80762e-13	1.3273e-11	12.1075	1211
TE12_notag	11171	+	1	0.0447471	0.0169461	1.40084	2570	5488	7.33468	1.11122e-13	6.12407e-12	1.10233e-10	11.213	11170
TE12_notag	8138	+	1	0.0555958	0.0280742	0.985732	4137	6091	7.0384	9.72295e-13	5.0764e-11	9.64517e-10	10.2944	8137
TE12_notag	9094	+	1	0.0921502	0.0389462	1.24251	1465	2619	6.97491	1.53035e-12	7.59054e-11	1.51811e-09	10.1197	9093
TE12_notag	10074	+	1	0.0921569	0.0218927	2.07364	510	1416	6.90209	2.56212e-12	1.2103e-10	2.54162e-09	9.91711	10073
TE12_notag	4222	+	1	0.246667	0.047619	2.37295	150	378	6.75233	7.27455e-12	3.28016e-10	7.21635e-09	9.4841	4221
TE12_notag	8114	+	1	0.0837968	0.0463803	0.853383	2697	4959	6.60774	1.95117e-11	8.41547e-10	1.93556e-08	9.07492	8113
TE12_notag	11607	+	1	0.0469116	0.013245	1.82449	1279	2869	6.59294	2.15607e-11	8.91174e-10	2.13882e-08	9.05004	11606
TE12_notag	10411	+	1	0.0558428	0.0125356	2.15534	967	1755	6.56378	2.62297e-11	1.04079e-09	2.60198e-08	8.98264	10410
TE12_notag	1211	+	1	0.169591	0.0494505	1.778	342	728	6.47396	4.77348e-11	1.82126e-09	4.73529e-08	8.73963	1210
TE12_notag	10616	+	1	0.0649351	0.0151515	2.09954	616	1782	6.46318	5.12633e-11	1.88345e-09	5.08532e-08	8.72505	10615
TE12_notag	10687	+	1	0.0920535	0.0423701	1.11943	1271	3021	6.40531	7.50341e-11	2.65835e-09	7.44338e-08	8.57539	10686
TE12_notag	10949	+	1	0.07034	0.0233607	1.59026	853	2440	6.38027	8.83898e-11	3.02354e-09	8.76827e-08	8.51948	10948
TE12_notag	10954	+	1	0.0383817	0.00790826	2.27899	964	2529	6.35434	1.04664e-10	3.46088e-09	1.03826e-07	8.46081	10953
TE12_notag	10006	+	1	0.246667	0.103206	1.25703	300	998	6.349	1.08359e-10	3.46748e-09	1.07492e-07	8.45999	10005
TE12_notag	9648	+	1	0.197	0.130933	0.589368	2000	3055	6.31249	1.37294e-10	4.25612e-09	1.36196e-07	8.37099	9647
TE12_notag	698	+	1	0.120066	0.0376176	1.67435	608	957	6.24529	2.11512e-10	6.35819e-09	2.0982e-07	8.19667	697
TE12_notag	7764	+	1	0.0772304	0.0303927	1.34544	751	3718	6.10301	5.20455e-10	1.5185e-08	5.16291e-07	7.81858	7763
TE12_notag	9316	+	1	0.0265372	0.00672269	1.98091	1545	4165	6.08795	5.71835e-10	1.62074e-08	5.67261e-07	7.79029	9315
TE12_notag	251	+	1	0.209386	0.107692	0.959252	554	1495	5.97957	1.11864e-09	3.08247e-08	1.10969e-06	7.5111	250
TE12_notag	8333	+	1	0.133929	0.0606061	1.14393	672	1815	5.97104	1.17872e-09	3.16024e-08	1.16929e-06	7.50028	8332
TE12_notag	5358	+	1	0.144928	0.0446097	1.6999	345	807	5.93367	1.48123e-09	3.86679e-08	1.46938e-06	7.41265	5357
TE12_notag	9035	+	1	0.0291411	0.00651938	2.16025	1304	2761	5.77585	3.82825e-09	9.7375e-08	3.79763e-06	7.01155	9034
TE12_notag	7531	+	1	0.146552	0.0341727	2.1005	232	556	5.74048	4.7204e-09	1.17066e-07	4.68263e-06	6.93157	7530
TE12_notag	9646	+	1	0.059291	0.0249534	1.24857	1636	2685	5.72945	5.0379e-09	1.21893e-07	4.9976e-06	6.91402	9645
TE12_notag	10952	+	1	0.0425764	0.012	1.82702	916	2500	5.62744	9.14517e-09	2.16e-07	9.07201e-06	6.66555	10951
TE12_notag	11159	+	1	0.0634366	0.0333697	0.926777	2002	4585	5.56344	1.32253e-08	3.05105e-07	1.31195e-05	6.51555	11158
TE12_notag	4033	+	1	0.125581	0.026087	2.26722	215	575	5.54741	1.44968e-08	3.26838e-07	1.43809e-05	6.48567	4032
TE12_notag	8339	+	1	0.0335196	0.00579863	2.53122	716	1897	5.49784	1.92236e-08	4.23773e-07	1.90698e-05	6.37287	8338
TE12_notag	1731	+	1	0.114243	0.0451807	1.33833	674	996	5.32103	5.15918e-08	1.11259e-06	5.11791e-05	5.95367	1730
TE12_notag	7781	+	1	0.0613682	0.0268306	1.19361	994	3578	5.28985	6.12091e-08	1.2919e-06	6.07195e-05	5.88877	7780
TE12_notag	9065	+	1	0.0159109	0.00181028	3.13573	1257	2762	5.27112	6.77985e-08	1.40117e-06	6.72561e-05	5.85351	9064
TE12_notag	9644	+	1	0.0115681	0.000377786	4.93644	1556	2647	5.22194	8.85285e-08	1.79225e-06	8.78203e-05	5.7466	9643
TE12_notag	10755	+	1	0.0663934	0.0318491	1.05979	1220	3234	5.16629	1.19391e-07	2.36872e-06	0.000118436	5.62549	10754
TE12_notag	3431	+	1	0.2	0.0797665	1.32614	335	514	5.13881	1.38245e-07	2.689e-06	0.000137139	5.57041	3430
TE12_notag	10618	+	1	0.0392465	0.00894855	2.13284	637	1788	5.09304	1.76183e-07	3.36103e-06	0.000174774	5.47353	10617
TE12_notag	9191	+	1	0.0487013	0.0181395	1.42482	1232	2150	5.07384	1.94934e-07	3.64857e-06	0.000193374	5.43788	9190
TE12_notag	11349	+	1	0.274691	0.134615	1.02897	324	520	5.06134	2.08164e-07	3.82405e-06	0.000206499	5.41748	11348
TE12_notag	9931	+	1	0.106796	0.0364078	1.55254	309	1236	5.05465	2.1559e-07	3.88845e-06	0.000213865	5.41022	9930
TE12_notag	11175	+	1	0.0242537	0.0100233	1.27485	2680	5587	5.04295	2.29202e-07	4.06015e-06	0.000227368	5.39146	11174
TE12_notag	1596	+	1	0.047619	0.00731261	2.70308	336	1094	5.03063	2.44435e-07	4.25403e-06	0.000242479	5.3712	1595
TE12_notag	10817	+	1	0.0605809	0.0281055	1.10801	1205	2882	4.97136	3.3242e-07	5.59846e-06	0.000329761	5.25193	10816
TE12_notag	9586	+	1	0.0696629	0.0344828	1.01452	1335	2610	4.97104	3.32973e-07	5.59846e-06	0.000330309	5.25193	9585
TE12_notag	1955	+	1	0.0701149	0.025661	1.45015	870	1286	4.95915	3.54019e-07	5.85312e-06	0.000351187	5.23261	1954
TE12_notag	1988	+	1	0.0809524	0.0319516	1.34118	840	1158	4.84534	6.31972e-07	1.02773e-05	0.000626916	4.98812	1987
TE12_notag	8324	+	1	0.046875	0.0128362	1.8686	576	1636	4.82193	7.1089e-07	1.13742e-05	0.000705203	4.94408	8323
TE12_notag	3194	+	1	0.104803	0.0283401	1.88677	229	741	4.80827	7.61193e-07	1.19858e-05	0.000755103	4.92133	3193
TE12_notag	12	+	1	0.0993377	0.0291005	1.7713	302	756	4.77281	9.0838e-07	1.40799e-05	0.000901113	4.8514	11
TE12_notag	11635	+	1	0.0171233	0.00407268	2.07191	1752	3192	4.72707	1.13893e-06	1.73818e-05	0.00112982	4.75991	11634
TE12_notag	10083	+	1	0.101633	0.0455172	1.15889	551	1450	4.68628	1.3911e-06	2.09087e-05	0.00137997	4.67967	10082
TE12_notag	8978	+	1	0.035865	0.0144231	1.3142	1422	3120	4.65901	1.58867e-06	2.35218e-05	0.00157596	4.62853	8977
TE12_notag	9124	+	1	0.0301609	0.00995671	1.59894	1492	2310	4.58982	2.21817e-06	3.23592e-05	0.00220043	4.49	9123
TE12_notag	8517	+	1	0.0426752	0.019088	1.16073	1570	2829	4.58253	2.29689e-06	3.3022e-05	0.00227852	4.4812	8516
TE12_notag	8374	+	1	0.0169161	0.00433777	1.96337	1537	3458	4.54746	2.71481e-06	3.84727e-05	0.00269309	4.41485	8373
TE12_notag	10968	+	1	0.0371402	0.0139098	1.41688	1077	2660	4.52774	2.98088e-06	4.16484e-05	0.00295703	4.3804	10967
TE12_notag	11126	+	1	0.029164	0.0118358	1.30103	1543	3971	4.50967	3.24639e-06	4.47281e-05	0.00322042	4.34942	11125
TE12_notag	5877	+	1	0.264516	0.142123	0.896213	310	584	4.48959	3.56808e-06	4.84868e-05	0.00353954	4.31438	5876
TE12_notag	2615	+	1	0.181159	0.0794165	1.18975	276	617	4.47506	3.81946e-06	5.12013e-05	0.0037889	4.29072	2614
TE12_notag	10987	+	1	0.193174	0.142264	0.441327	1465	3374	4.46468	4.00945e-06	5.30316e-05	0.00397737	4.27547	10986
TE12_notag	9793	+	1	0.117271	0.0563574	1.05717	469	1455	4.46078	4.08311e-06	5.32953e-05	0.00405044	4.27331	9792
TE12_notag	4366	+	1	0.0675991	0.0194286	1.79882	429	875	4.4303	4.70506e-06	6.06158e-05	0.00466742	4.21741	4365
TE12_notag	9471	+	1	0.0989011	0.0493421	1.00317	910	1216	4.41522	5.04533e-06	6.41663e-05	0.00500497	4.19269	9470
TE12_notag	9054	+	1	0.0416667	0.0178638	1.22186	1224	2687	4.39444	5.55285e-06	6.97269e-05	0.00550842	4.1566	9053
TE12_notag	231	+	1	0.0327869	0.00451671	2.85977	366	1107	4.38974	5.67425e-06	6.97819e-05	0.00562885	4.15626	230
TE12_notag	8827	+	1	0.0333016	0.0117266	1.5058	1051	2473	4.38787	5.72337e-06	6.97819e-05	0.00567758	4.15626	8826
TE12_notag	10680	+	1	0.0777667	0.0420138	0.888291	1003	2761	4.38617	5.76826e-06	6.97819e-05	0.00572212	4.15626	10679
TE12_notag	89	+	1	0.0575916	0.0169492	1.76465	382	1298	4.37206	6.15408e-06	7.35524e-05	0.00610485	4.1334	88
TE12_notag	7633	+	1	0.12585	0.0455312	1.46678	294	593	4.35203	6.74411e-06	7.96447e-05	0.00669016	4.09884	7632
TE12_notag	11628	+	1	0.00971463	0.00125353	2.95417	1647	3191	4.34632	6.92195e-06	8.07833e-05	0.00686658	4.09268	11627
TE12_notag	10981	+	1	0.0207957	0.00549652	1.91969	1106	2729	4.33328	7.34513e-06	8.47252e-05	0.00728637	4.07199	10980
TE12_notag	851	+	1	0.19797	0.0795455	1.31543	197	440	4.31121	8.11819e-06	9.2566e-05	0.00805324	4.03355	850
TE12_notag	10684	+	1	0.0347985	0.0136316	1.35207	1092	2861	4.30581	8.31895e-06	9.37773e-05	0.0082524	4.0279	10683
TE12_notag	113	+	1	0.0393013	0.00942712	2.05969	458	1379	4.30057	8.51803e-06	9.49425e-05	0.00844989	4.02254	112
TE12_notag	9566	+	1	0.0113452	0.000918274	3.62702	1234	2178	4.28355	9.19656e-06	0.000101324	0.00912298	3.99429	9565
TE12_notag	10151	+	1	0.037092	0.00902379	2.0393	674	1219	4.28119	9.29485e-06	0.000101324	0.00922049	3.99429	10150
TE12_notag	1661	+	1	0.0839041	0.0347155	1.27316	584	1037	4.26527	9.98302e-06	0.000107643	0.00990315	3.96801	1660
TE12_notag	9008	+	1	0.0354458	0.0173776	1.02839	1862	3798	4.23174	1.15944e-05	0.000123674	0.0115016	3.90772	9007
TE12_notag	1557	+	1	0.0460526	0.00208768	4.46331	152	479	4.22106	1.21577e-05	0.000128302	0.0120604	3.89177	1556
TE12_notag	854	+	1	0.084507	0.0173536	2.28384	213	461	4.20886	1.28331e-05	0.000134005	0.0127305	3.87288	853
TE12_notag	1052	+	1	0.114094	0.0293501	1.95878	149	477	4.16206	1.57694e-05	0.000162951	0.0156433	3.78794	1051
TE12_notag	11438	+	1	0.0378151	0.00480192	2.97728	238	833	4.10184	2.04937e-05	0.000209585	0.0203298	3.67864	11437
TE12_notag	11613	+	1	0.0283081	0.0116732	1.27802	1519	3084	4.08604	2.19395e-05	0.000222081	0.021764	3.65349	11612
TE12_notag	10377	+	1	0.0528169	0.019411	1.44413	568	1494	4.06491	2.40256e-05	0.000240742	0.0238334	3.61845	10376
TE12_notag	11580	+	1	0.109668	0.0632969	0.792937	693	2196	4.05513	2.5053e-05	0.000248526	0.0248526	3.60463	11579
TE12_notag	11586	+	1	0.0220674	0.0061657	1.83958	861	2595	4.03821	2.69302e-05	0.000264502	0.0267147	3.57757	11585
TE12_notag	3914	+	1	0.0597015	0.00763359	2.96733	134	524	4.01971	2.91355e-05	0.000282033	0.0289024	3.5497	3913
TE12_notag	7532	+	1	0.101562	0.0331588	1.6149	256	573	4.01596	2.96017e-05	0.000282033	0.0293649	3.5497	7531
TE12_notag	4034	+	1	0.040724	0.00350263	3.53937	221	571	4.01464	2.97677e-05	0.000282033	0.0295296	3.5497	4033
TE12_notag	8773	+	1	0.0184332	0.00316289	2.54299	651	1897	4.01398	2.98523e-05	0.000282033	0.0296135	3.5497	8772
TE12_notag	4418	+	1	0.0735695	0.0236842	1.63518	367	760	4.00824	3.05858e-05	0.000286237	0.0303412	3.54327	4417
TE12_notag	7046	+	1	0.219697	0.0643275	1.77201	132	171	3.96154	3.72337e-05	0.000345195	0.0369359	3.46194	7045
TE12_notag	450	+	1	0.0611354	0.0121317	2.33322	229	577	3.93874	4.09555e-05	0.000376184	0.0406279	3.4246	449
TE12_notag	1892	+	1	0.0241692	0.00125786	4.26412	331	795	3.93341	4.18748e-05	0.000381099	0.0415398	3.41896	1891
TE12_notag	1957	+	1	0.0786397	0.0399693	0.976368	941	1301	3.92363	4.36127e-05	0.000393307	0.0432638	3.40527	1956
TE12_notag	9362	+	1	0.0222089	0.00863171	1.36342	1666	3128	3.90039	4.80179e-05	0.000429133	0.0476338	3.36741	9361
TE12_notag	3355	+	1	0.140625	0.0717593	0.970616	384	864	3.86706	5.50779e-05	0.000487833	0.0546373	3.31173	3354

## Sheet: Table S7. WT exp 2 replicate 2
chromosome	position	strand	term_dist	cmct_tcr	input_tcr	tcr_fc	cmct_cvg	input_cvg	z	pval	adj_pval_bh	adj_pval_bonferroni	m_log10_adj_pval_bh	psi site
RNA_spike_174	44	+	1	0.442736	0.00441147	6.64905	32202	587786	471.011	0	0	0	42	43
TE12_notag	9638	+	1	0.209983	0.024983	3.07125	581	5884	21.3034	5.28354e-101	2.50704e-98	5.01408e-98	97.6008	9637
TE12_notag	9586	+	1	0.139752	0.0221097	2.66011	644	5925	15.7248	5.11701e-56	1.61868e-53	4.85605e-53	52.7908	9585
TE12_notag	8254	+	1	0.210127	0.0376929	2.47889	395	3953	14.5394	3.40824e-48	8.08605e-46	3.23442e-45	45.0923	8253
TE12_notag	7746	+	1	0.0990712	0.00573566	4.11043	323	4010	14.4149	2.08371e-47	3.95489e-45	1.97744e-44	44.4029	7745
TE12_notag	8440	+	1	0.0375536	0.0033557	3.48427	1864	9536	14.3403	6.12804e-47	9.69251e-45	5.81551e-44	44.0136	8439
TE12_notag	7991	+	1	0.145478	0.0364592	1.99645	763	11410	14.3256	7.57042e-47	1.02633e-44	7.18433e-44	43.9887	7990
TE12_notag	8788	+	1	0.13278	0.0202335	2.71422	482	5140	13.8762	4.41475e-44	5.237e-42	4.1896e-41	41.2809	8787
TE12_notag	9646	+	1	0.0750751	0.0079221	3.24438	666	6059	13.7271	3.49576e-43	3.68608e-41	3.31747e-40	40.4334	9645
TE12_notag	10083	+	1	0.182979	0.0192235	3.25073	235	2653	13.5587	3.517e-42	3.33763e-40	3.33763e-39	39.4766	10082
TE12_notag	11217	+	1	0.10245	0.0269053	1.92896	1347	8214	13.5185	6.08303e-42	5.248e-40	5.7728e-39	39.28	11216
TE12_notag	9648	+	1	0.248575	0.0949106	1.38904	877	6543	13.4938	8.50003e-42	6.72211e-40	8.06653e-39	39.1725	9647
TE12_notag	8131	+	1	0.110195	0.0352846	1.64295	1334	12385	12.8768	3.0412e-38	2.22007e-36	2.8861e-35	35.6536	8130
TE12_notag	7764	+	1	0.0899743	0.00953093	3.23882	389	5351	12.6099	9.31257e-37	6.31259e-35	8.83762e-34	34.1998	7763
TE12_notag	10216	+	1	0.155769	0.0329144	2.24262	520	3342	12.0197	1.39961e-33	8.85487e-32	1.32823e-30	31.0528	10215
TE12_notag	8978	+	1	0.0647482	0.00741124	3.12705	556	5802	11.659	1.0319e-31	6.12045e-30	9.79272e-29	29.2132	8977
TE12_notag	11205	+	1	0.0597015	0.0123589	2.27222	1139	8415	11.2777	8.45234e-30	4.71839e-28	8.02127e-27	27.3262	11204
TE12_notag	8515	+	1	0.0962099	0.0215315	2.15974	686	6177	11.0588	9.93419e-29	5.23753e-27	9.42755e-26	26.2809	8514
TE12_notag	9094	+	1	0.099839	0.0196664	2.34387	621	4017	10.8297	1.24472e-27	6.21707e-26	1.18124e-24	25.2064	9093
TE12_notag	10502	+	1	0.118932	0.0234936	2.3398	412	4597	10.6506	8.66113e-27	4.10971e-25	8.21942e-24	24.3862	10501
TE12_notag	8437	+	1	0.0518478	0.013788	1.91087	1813	9501	10.637	1.00217e-26	4.52884e-25	9.51056e-24	24.344	8436
TE12_notag	9470	+	1	0.160221	0.0372638	2.10422	362	3757	10.4446	7.75149e-26	3.34371e-24	7.35616e-23	23.4758	9469
TE12_notag	7767	+	1	0.0395062	0.00226672	4.1234	405	5294	10.3303	2.56975e-25	1.0603e-23	2.43869e-22	22.9746	7766
TE12_notag	11171	+	1	0.0583255	0.0143226	2.02583	1063	9286	9.99482	8.02859e-24	3.17464e-22	7.61913e-21	21.4983	11170
TE12_notag	11047	+	1	0.142857	0.0567959	1.33072	910	8152	9.95701	1.17508e-23	4.46059e-22	1.11515e-20	21.3506	11046
TE12_notag	11175	+	1	0.0396825	0.00760171	2.38411	1134	9340	9.74799	9.4083e-23	3.43403e-21	8.92847e-20	20.4642	11174
TE12_notag	8113	+	1	0.119287	0.0452975	1.39693	897	10420	9.65077	2.43941e-22	8.57407e-21	2.315e-19	20.0668	8112
TE12_notag	10598	+	1	0.101124	0.0142768	2.82437	267	3222	9.52801	8.01655e-22	2.71704e-20	7.6077e-19	19.5659	10597
TE12_notag	8084	+	1	0.0401119	0.00834651	2.26479	1072	11382	9.4982	1.06772e-21	3.49401e-20	1.01326e-18	19.4567	8083
TE12_notag	10941	+	1	0.0701754	0.00936569	2.90551	342	4698	9.41105	2.45605e-21	7.74148e-20	2.33079e-18	19.1112	10940
TE12_notag	698	+	1	0.14	0.0232779	2.58839	250	2105	9.40798	2.52883e-21	7.74148e-20	2.39986e-18	19.1112	697
TE12_notag	10349	+	1	0.2	0.0376628	2.40879	155	2841	9.38901	3.02836e-21	8.98097e-20	2.87391e-18	19.0467	10348
TE12_notag	9469	+	1	0.134185	0.0296017	2.18047	313	3716	9.32615	5.48924e-21	1.57857e-19	5.20929e-18	18.8017	9468
TE12_notag	9264	+	1	0.0528233	0.00900154	2.55293	549	8443	9.26148	1.00808e-20	2.81373e-19	9.56667e-18	18.5507	9263
TE12_notag	11159	+	1	0.0779537	0.0226347	1.78408	821	8350	9.23429	1.30006e-20	3.52502e-19	1.23376e-17	18.4528	11158
TE12_notag	7781	+	1	0.0734767	0.0153005	2.2637	558	5490	9.20298	1.74085e-20	4.58906e-19	1.65206e-17	18.3383	7780
TE12_notag	10949	+	1	0.0752688	0.0121849	2.62696	372	4760	9.12881	3.46276e-20	8.88151e-19	3.28616e-17	18.0515	10948
TE12_notag	7932	+	1	0.0663221	0.0222385	1.57643	1161	10927	8.896	2.89467e-19	7.22906e-18	2.74704e-16	17.1409	7931
TE12_notag	889	+	1	0.091954	0.00181488	5.66297	87	1102	8.86335	3.88229e-19	9.44691e-18	3.6843e-16	17.0247	888
TE12_notag	321	+	1	0.139601	0.0336463	2.05279	351	2556	8.84532	4.56319e-19	1.08262e-17	4.33046e-16	16.9655	320
TE12_notag	10508	+	1	0.113244	0.033617	1.75217	521	4700	8.64003	2.81001e-18	6.50414e-17	2.6667e-15	16.1868	10507
TE12_notag	10987	+	1	0.2694	0.143831	0.905378	683	6751	8.63282	2.993e-18	6.76276e-17	2.84036e-15	16.1699	10986
TE12_notag	10411	+	1	0.0623306	0.00906921	2.78089	369	4190	8.53676	6.90196e-18	1.51213e-16	6.54996e-15	15.8204	10410
TE12_notag	8784	+	1	0.119481	0.0323631	1.88435	385	4913	8.53495	7.01094e-18	1.51213e-16	6.65338e-15	15.8204	8783
TE12_notag	9413	+	1	0.125333	0.0351682	1.83343	375	5232	8.48629	1.0667e-17	2.24956e-16	1.0123e-14	15.6479	9412
TE12_notag	89	+	1	0.121429	0.0143693	3.07904	140	1879	8.3697	2.88831e-17	5.95871e-16	2.74101e-14	15.2248	88
TE12_notag	10954	+	1	0.0479616	0.00653996	2.87453	417	4893	8.24553	8.22146e-17	1.66004e-15	7.80217e-14	14.7799	10953
TE12_notag	8333	+	1	0.160563	0.0522648	1.61923	355	4305	8.22534	9.73166e-17	1.92403e-15	9.23535e-14	14.7158	8332
TE12_notag	11613	+	1	0.0553746	0.00965909	2.51926	614	3520	8.218	1.03463e-16	2.0038e-15	9.81864e-14	14.6981	11612
TE12_notag	8930	+	1	0.0952381	0.0196122	2.27979	294	4538	8.17535	1.47505e-16	2.78372e-15	1.39982e-13	14.5554	8929
TE12_notag	7760	+	1	0.0463768	0.00558337	3.0542	345	5194	8.17365	1.49599e-16	2.78372e-15	1.41969e-13	14.5554	7759
TE12_notag	1324	+	1	0.181818	0.0226415	3.00545	99	1060	8.10477	2.64237e-16	4.82233e-15	2.50761e-13	14.3167	1323
TE12_notag	9829	+	1	0.170984	0.0413058	2.04945	193	3002	8.07875	3.27167e-16	5.85814e-15	3.10481e-13	14.2322	9828
TE12_notag	11554	+	1	0.0967742	0.0149603	2.69349	248	2139	8.05786	3.88218e-16	6.82257e-15	3.68419e-13	14.1661	11553
TE12_notag	9362	+	1	0.0310296	0.00467025	2.73207	709	7066	7.98372	7.09958e-16	1.225e-14	6.7375e-13	13.9119	9361
TE12_notag	8138	+	1	0.0550646	0.0212582	1.3731	1471	12748	7.90128	1.38025e-15	2.33904e-14	1.30986e-12	13.631	8137
TE12_notag	8838	+	1	0.201536	0.0925926	1.12207	521	5670	7.87124	1.75574e-15	2.92315e-14	1.6662e-12	13.5341	8837
TE12_notag	2984	+	1	0.162791	0.0165289	3.29995	86	968	7.81677	2.70976e-15	4.43373e-14	2.57156e-12	13.3532	2983
TE12_notag	8517	+	1	0.041543	0.00793785	2.38779	674	5921	7.79627	3.18829e-15	5.12829e-14	3.02569e-12	13.29	8516
TE12_notag	10006	+	1	0.28125	0.0793118	1.82625	128	2383	7.79255	3.28356e-15	5.1935e-14	3.1161e-12	13.2845	10005
TE12_notag	11545	+	1	0.0914286	0.0109945	3.05586	175	2001	7.78962	3.36049e-15	5.22804e-14	3.1891e-12	13.2817	11544
TE12_notag	10500	+	1	0.0497238	0.00707026	2.8141	362	4526	7.76093	4.21539e-15	6.45226e-14	4.0004e-12	13.1903	10499
TE12_notag	5330	+	1	0.078125	0.0010846	6.17055	64	922	7.66344	9.05087e-15	1.36338e-13	8.58928e-12	12.8654	5329
TE12_notag	10684	+	1	0.0520646	0.0104439	2.31765	557	4596	7.6463	1.03419e-14	1.51499e-13	9.81443e-12	12.8196	10683
TE12_notag	11607	+	1	0.0752033	0.0176014	2.0951	492	3352	7.64587	1.03767e-14	1.51499e-13	9.84746e-12	12.8196	11606
TE12_notag	9316	+	1	0.0351759	0.00622431	2.4986	597	8515	7.61915	1.27677e-14	1.83585e-13	1.21166e-11	12.7362	9315
TE12_notag	2295	+	1	0.174757	0.0281871	2.63225	103	1561	7.60703	1.40229e-14	1.98622e-13	1.33077e-11	12.702	2294
TE12_notag	10359	+	1	0.0985915	0.0182055	2.43709	213	3076	7.50348	3.1073e-14	4.33651e-13	2.94883e-11	12.3629	10358
TE12_notag	11349	+	1	0.324201	0.125513	1.36905	219	1219	7.46521	4.15832e-14	5.7192e-13	3.94625e-11	12.2427	11348
TE12_notag	11126	+	1	0.0333863	0.00595917	2.48607	629	7887	7.43787	5.1162e-14	6.93611e-13	4.85527e-11	12.1589	11125
TE12_notag	10168	+	1	0.0377907	0.0034472	3.45454	344	3191	7.36989	8.53858e-14	1.14128e-12	8.10311e-11	11.9426	10167
TE12_notag	11696	+	1	0.0635838	0.00412655	3.94565	173	1454	7.27054	1.79029e-13	2.3597e-12	1.69898e-10	11.6271	11695
TE12_notag	10166	+	1	0.0906433	0.0221253	2.0345	342	3209	7.21159	2.76504e-13	3.59455e-12	2.62402e-10	11.4444	10165
TE12_notag	8255	+	1	0.0988235	0.0298661	1.72634	425	3884	7.18122	3.45455e-13	4.43022e-12	3.27837e-10	11.3536	8254
TE12_notag	8970	+	1	0.0318352	0.00476434	2.74028	534	5877	7.17421	3.63633e-13	4.60117e-12	3.45088e-10	11.3371	8969
TE12_notag	6384	+	1	0.0666667	0.00376176	4.14749	105	1595	7.16729	3.82493e-13	4.77613e-12	3.62986e-10	11.3209	6383
TE12_notag	2132	+	1	0.037037	0.000986193	5.23095	135	2028	7.1412	4.626e-13	5.7014e-12	4.39008e-10	11.244	2131
TE12_notag	4419	+	1	0.0764706	0.00712758	3.42342	170	1403	7.11362	5.65198e-13	6.87658e-12	5.36373e-10	11.1626	4418
TE12_notag	4439	+	1	0.0941176	0.0116788	3.01057	170	1370	7.10724	5.91918e-13	7.11051e-12	5.6173e-10	11.1481	4438
TE12_notag	11225	+	1	0.019516	0.00338674	2.52669	1281	7677	7.10296	6.10548e-13	7.24263e-12	5.7941e-10	11.1401	11224
TE12_notag	5796	+	1	0.2	0.0327869	2.60881	90	915	7.09755	6.3493e-13	7.43887e-12	6.02549e-10	11.1285	5795
TE12_notag	10186	+	1	0.0318182	0.00330124	3.26877	440	3635	7.09553	6.44289e-13	7.45646e-12	6.1143e-10	11.1275	10185
TE12_notag	9471	+	1	0.121891	0.0414807	1.55507	402	3809	7.09232	6.59424e-13	7.53968e-12	6.25794e-10	11.1226	9470
TE12_notag	9299	+	1	0.0332226	0.00641774	2.37203	602	8570	7.05918	8.37425e-13	9.4609e-12	7.94716e-10	11.0241	9298
TE12_notag	4418	+	1	0.113924	0.0178317	2.67556	158	1402	6.99402	1.33561e-12	1.49117e-11	1.26749e-09	10.8265	4417
TE12_notag	10517	+	1	0.015411	0.000658472	4.54869	584	4556	6.95473	1.76616e-12	1.94893e-11	1.67608e-09	10.7102	10516
TE12_notag	1166	+	1	0.103774	0.0102041	3.34622	106	1176	6.95117	1.8113e-12	1.97577e-11	1.71892e-09	10.7043	1165
TE12_notag	360	+	1	0.0774908	0.0132789	2.54489	271	1958	6.89581	2.67791e-12	2.88788e-11	2.54134e-09	10.5394	359
TE12_notag	7827	+	1	0.0306748	0.00575871	2.41324	652	6946	6.87255	3.15324e-12	3.36227e-11	2.99242e-09	10.4734	7826
TE12_notag	10413	+	1	0.0675991	0.0171743	1.97676	429	4367	6.8424	3.89389e-12	4.10589e-11	3.6953e-09	10.3866	10412
TE12_notag	9344	+	1	0.04	0.00970751	2.04283	650	7932	6.81846	4.60109e-12	4.79828e-11	4.36644e-09	10.3189	9343
TE12_notag	8172	+	1	0.023023	0.00487223	2.24042	999	10057	6.80245	5.14287e-12	5.30498e-11	4.88058e-09	10.2753	8171
TE12_notag	8125	+	1	0.0233969	0.00568134	2.04201	1154	11969	6.77957	6.02677e-12	6.1499e-11	5.71941e-09	10.2111	8124
TE12_notag	1689	+	1	0.119691	0.0314961	1.92607	259	2159	6.76832	6.5145e-12	6.57687e-11	6.18226e-09	10.182	1688
TE12_notag	3355	+	1	0.197279	0.05393	1.87108	147	1743	6.76646	6.59836e-12	6.59142e-11	6.26185e-09	10.181	3354
TE12_notag	11054	+	1	0.0379347	0.0109784	1.78885	949	8289	6.75535	7.12447e-12	7.04283e-11	6.76112e-09	10.1523	11053
TE12_notag	9630	+	1	0.105856	0.0384548	1.46086	444	5747	6.72389	8.84678e-12	8.59305e-11	8.39559e-09	10.0659	9629
TE12_notag	4277	+	1	0.12963	0.0262652	2.30317	162	1561	6.72345	8.87375e-12	8.59305e-11	8.42119e-09	10.0659	4276
TE12_notag	9349	+	1	0.0185449	0.00244814	2.92127	701	7761	6.64975	1.46799e-11	1.4072e-10	1.39313e-08	9.85164	9348
TE12_notag	8378	+	1	0.0151934	0.00133289	3.51081	724	6002	6.63794	1.59053e-11	1.50941e-10	1.50941e-08	9.82119	8377
TE12_notag	3119	+	1	0.0923077	0.0119874	2.94493	130	1585	6.60833	1.94337e-11	1.826e-10	1.84426e-08	9.7385	3118
TE12_notag	4922	+	1	0.111111	0.00210084	5.72489	45	476	6.55114	2.85501e-11	2.65627e-10	2.7094e-08	9.57573	4921
TE12_notag	5859	+	1	0.132653	0.0179514	2.88549	98	947	6.47325	4.79597e-11	4.41881e-10	4.55137e-08	9.35469	5858
TE12_notag	5835	+	1	0.0769231	0.00422386	4.18678	91	947	6.46908	4.93008e-11	4.4987e-10	4.67864e-08	9.34691	5834
TE12_notag	9725	+	1	0.0503401	0.0159175	1.6611	735	6785	6.44625	5.73262e-11	5.18119e-10	5.44025e-08	9.28557	9724
TE12_notag	3333	+	1	0.048	0.00282965	4.08434	125	1767	6.41943	6.83924e-11	6.12306e-10	6.49044e-08	9.21303	3332
TE12_notag	9875	+	1	0.0887574	0.0164956	2.42779	169	2728	6.40093	7.72155e-11	6.84837e-10	7.32775e-08	9.16441	9874
TE12_notag	10137	+	1	0.0653846	0.0123326	2.40647	260	2838	6.37336	9.24642e-11	8.12486e-10	8.77485e-08	9.09018	10136
TE12_notag	4556	+	1	0.0892857	0.00384615	4.53694	56	780	6.34371	1.12149e-10	9.76414e-10	1.06429e-07	9.01037	4555
TE12_notag	8324	+	1	0.0319489	0.00374625	3.09224	313	4004	6.33286	1.20328e-10	1.0381e-09	1.14192e-07	8.98376	8323
TE12_notag	9369	+	1	0.0238411	0.00449406	2.40736	755	6898	6.3277	1.24425e-10	1.05603e-09	1.18079e-07	8.97633	9368
TE12_notag	7765	+	1	0.0229008	0.00243811	3.23156	393	5332	6.32744	1.24631e-10	1.05603e-09	1.18275e-07	8.97633	7764
TE12_notag	891	+	1	0.126316	0.0179211	2.8173	95	1116	6.32327	1.28041e-10	1.07531e-09	1.2151e-07	8.96846	890
TE12_notag	3177	+	1	0.0571429	0.00507328	3.49358	140	1774	6.32176	1.29304e-10	1.0764e-09	1.22709e-07	8.96803	3176
TE12_notag	8209	+	1	0.0103093	0.000660851	3.96347	679	7566	6.31757	1.32852e-10	1.09632e-09	1.26077e-07	8.96006	8208
TE12_notag	11029	+	1	0.0154278	0.00170516	3.17755	713	6451	6.28422	1.64751e-10	1.34783e-09	1.56348e-07	8.87036	11028
TE12_notag	11701	+	1	0.0471204	0.00294985	3.99764	191	1356	6.26095	1.91319e-10	1.55181e-09	1.81561e-07	8.80916	11700
TE12_notag	1557	+	1	0.0735294	0.00420521	4.12807	68	1189	6.25842	1.9445e-10	1.56384e-09	1.84533e-07	8.80581	1556
TE12_notag	8944	+	1	0.225564	0.11829	0.931214	399	5402	6.23818	2.21347e-10	1.7652e-09	2.10058e-07	8.75321	8943
TE12_notag	11296	+	1	0.0943396	0.0158625	2.57224	159	1513	6.23668	2.23473e-10	1.7673e-09	2.12075e-07	8.75269	11295
TE12_notag	10347	+	1	0.0564516	0.0057929	3.28466	124	2762	6.20655	2.70799e-10	2.12387e-09	2.56988e-07	8.67287	10346
TE12_notag	11625	+	1	0.0179104	0.00140528	3.67187	670	3558	6.19314	2.94894e-10	2.29389e-09	2.79854e-07	8.63943	11624
TE12_notag	9191	+	1	0.0570825	0.0161794	1.81889	473	5439	6.1782	3.24182e-10	2.50121e-09	3.07649e-07	8.60185	9190
TE12_notag	6478	+	1	0.12	0.00933489	3.68426	50	857	6.17021	3.40994e-10	2.60759e-09	3.23603e-07	8.58376	6477
TE12_notag	1955	+	1	0.10596	0.0332128	1.67371	302	3041	6.16907	3.43466e-10	2.60759e-09	3.25949e-07	8.58376	1954
TE12_notag	10185	+	1	0.032634	0.00494234	2.72311	429	3642	6.14309	4.04661e-10	3.0478e-09	3.84023e-07	8.51601	10184
TE12_notag	11635	+	1	0.0196078	0.00201323	3.28385	765	3477	6.13381	4.28986e-10	3.20557e-09	4.07108e-07	8.49409	11634
TE12_notag	10680	+	1	0.0710059	0.0235113	1.59458	507	4551	6.12014	4.67469e-10	3.46585e-09	4.43628e-07	8.46019	10679
TE12_notag	9054	+	1	0.0572597	0.0160567	1.83435	489	4235	6.11411	4.85494e-10	3.57158e-09	4.60733e-07	8.44714	9053
TE12_notag	8982	+	1	0.0373832	0.0095111	1.97471	642	5993	6.11201	4.91932e-10	3.5911e-09	4.66843e-07	8.44477	8981
TE12_notag	11694	+	1	0.0457143	0.00328084	3.80051	175	1524	6.10121	5.2634e-10	3.79905e-09	4.99496e-07	8.42032	11693
TE12_notag	1045	+	1	0.134328	0.0161117	3.05958	67	931	6.10058	5.28424e-10	3.79905e-09	5.01475e-07	8.42032	1044
TE12_notag	5239	+	1	0.214286	0.0453333	2.24089	84	750	6.07313	6.27205e-10	4.47532e-09	5.95217e-07	8.34918	5238
TE12_notag	11120	+	1	0.0103704	0.000834625	3.6352	675	8387	6.0685	6.4554e-10	4.57177e-09	6.12618e-07	8.33992	11119
TE12_notag	11520	+	1	0.0902778	0.0152198	2.56842	144	1774	6.06179	6.73057e-10	4.73134e-09	6.38731e-07	8.32502	11519
TE12_notag	658	+	1	0.220513	0.0866107	1.34825	195	2263	6.05564	6.99281e-10	4.87954e-09	6.63618e-07	8.31162	657
TE12_notag	9159	+	1	0.0570776	0.0155912	1.8722	438	4618	6.0491	7.2827e-10	5.04473e-09	6.91129e-07	8.29716	9158
TE12_notag	8325	+	1	0.0191083	0.00125031	3.93384	314	3999	6.0413	7.64365e-10	5.25639e-09	7.25382e-07	8.27931	8324
TE12_notag	2449	+	1	0.0810811	0.0174596	2.21534	222	2291	6.02767	8.31725e-10	5.67847e-09	7.89307e-07	8.24577	2448
TE12_notag	9051	+	1	0.0892857	0.0322196	1.47049	448	4190	6.02501	8.45519e-10	5.73141e-09	8.02398e-07	8.24174	9050
TE12_notag	8193	+	1	0.04814	0.0182784	1.3971	914	9410	6.02207	8.61007e-10	5.795e-09	8.17096e-07	8.23695	8192
TE12_notag	3196	+	1	0.0648148	0.00564972	3.52007	108	1416	6.00359	9.64984e-10	6.44908e-09	9.1577e-07	8.1905	3195
TE12_notag	10990	+	1	0.0280112	0.0064243	2.12439	714	6849	5.99251	1.03315e-09	6.85639e-09	9.80463e-07	8.1639	10989
TE12_notag	6331	+	1	0.0402685	0.00241109	4.06189	149	1659	5.96858	1.19663e-09	7.88612e-09	1.1356e-06	8.10314	6330
TE12_notag	616	+	1	0.0636364	0.00610128	3.38267	110	1639	5.95409	1.30765e-09	8.55835e-09	1.24096e-06	8.06761	615
TE12_notag	8349	+	1	0.0324324	0.00515233	2.65414	370	4464	5.94775	1.35925e-09	8.80161e-09	1.28993e-06	8.05544	8348
TE12_notag	9440	+	1	0.0418848	0.00866808	2.27264	382	4730	5.94726	1.36337e-09	8.80161e-09	1.29384e-06	8.05544	9439
TE12_notag	9092	+	1	0.0220713	0.00294334	2.90665	589	4077	5.9442	1.38905e-09	8.90684e-09	1.31821e-06	8.05028	9091
TE12_notag	3194	+	1	0.122642	0.0223308	2.45734	106	1433	5.91509	1.65849e-09	1.05632e-08	1.57391e-06	7.97621	3193
TE12_notag	11693	+	1	0.0276243	0.000630915	5.45235	181	1585	5.91255	1.68426e-09	1.06557e-08	1.59836e-06	7.97242	11692
TE12_notag	4095	+	1	0.157143	0.0241379	2.7027	70	870	5.90367	1.77747e-09	1.1171e-08	1.68682e-06	7.95191	4094
TE12_notag	2366	+	1	0.0681818	0.00595238	3.51785	88	1512	5.88861	1.94728e-09	1.21577e-08	1.84797e-06	7.91515	2365
TE12_notag	5603	+	1	0.204545	0.0509691	2.00473	88	1393	5.87901	2.06366e-09	1.28001e-08	1.95841e-06	7.89279	5602
TE12_notag	7742	+	1	0.03	0.00376034	2.99603	300	3989	5.87576	2.1046e-09	1.29692e-08	1.99726e-06	7.88709	7741
TE12_notag	1641	+	1	0.0851064	0.014068	2.59685	141	1706	5.86429	2.25535e-09	1.38086e-08	2.14033e-06	7.85985	1640
TE12_notag	10472	+	1	0.0687023	0.021068	1.7053	393	4794	5.85175	2.43214e-09	1.47955e-08	2.3081e-06	7.82987	10471
TE12_notag	8697	+	1	0.143322	0.0580559	1.30375	307	3755	5.84764	2.49303e-09	1.50694e-08	2.36589e-06	7.82191	8696
TE12_notag	10952	+	1	0.0452261	0.010535	2.10196	398	4841	5.83555	2.68068e-09	1.61011e-08	2.54397e-06	7.79315	10951
TE12_notag	2390	+	1	0.0865385	0.0114555	2.9173	104	1484	5.83274	2.72616e-09	1.62712e-08	2.58712e-06	7.78858	2389
TE12_notag	7627	+	1	0.159722	0.0344828	2.21162	144	638	5.82903	2.78755e-09	1.65337e-08	2.64539e-06	7.78163	7626
TE12_notag	2381	+	1	0.0526316	0.00341763	3.94486	95	1463	5.82064	2.93122e-09	1.72778e-08	2.78173e-06	7.76251	2380
TE12_notag	2603	+	1	0.133333	0.0181818	2.87447	75	825	5.80998	3.12405e-09	1.83008e-08	2.96473e-06	7.73753	2602
TE12_notag	8367	+	1	0.0746004	0.0286711	1.37959	563	5162	5.77704	3.80138e-09	2.2132e-08	3.60751e-06	7.65498	8366
TE12_notag	10348	+	1	0.0615385	0.00831225	2.88818	130	2767	5.76444	4.09648e-09	2.37046e-08	3.88756e-06	7.62517	10347
TE12_notag	10350	+	1	0.0617284	0.00982112	2.65198	162	2851	5.75902	4.23016e-09	2.43298e-08	4.01442e-06	7.61386	10349
TE12_notag	5469	+	1	0.107692	0.0101911	3.40154	65	785	5.73749	4.80441e-09	2.74662e-08	4.55939e-06	7.5612	5468
TE12_notag	11203	+	1	0.0256654	0.00751163	1.77263	1052	8387	5.71133	5.60482e-09	3.17694e-08	5.31898e-06	7.49799	11202
TE12_notag	4243	+	1	0.0828729	0.0155721	2.41194	181	1477	5.71075	5.62409e-09	3.17694e-08	5.33726e-06	7.49799	4242
TE12_notag	11100	+	1	0.0307018	0.00818757	1.90681	684	8061	5.69627	6.12301e-09	3.4383e-08	5.81073e-06	7.46366	11099
TE12_notag	11131	+	1	0.0183028	0.00298005	2.61866	601	7718	5.67123	7.08889e-09	3.95727e-08	6.72735e-06	7.4026	11130
TE12_notag	8064	+	1	0.0214944	0.00578897	1.89258	977	11401	5.63949	8.52769e-09	4.73262e-08	8.09278e-06	7.3249	8063
TE12_notag	9644	+	1	0.00796178	0.000329381	4.59526	628	6072	5.63618	8.69312e-09	4.79638e-08	8.24977e-06	7.31909	9643
TE12_notag	10396	+	1	0.0369004	0.00575163	2.68159	271	3825	5.62819	9.10541e-09	4.99482e-08	8.64103e-06	7.30148	10395
TE12_notag	8488	+	1	0.033121	0.00982981	1.75251	785	6816	5.62113	9.4858e-09	5.17358e-08	9.00203e-06	7.28621	8487
TE12_notag	8734	+	1	0.074813	0.025641	1.54483	401	4914	5.60936	1.01535e-08	5.50611e-08	9.63569e-06	7.25916	8733
TE12_notag	8680	+	1	0.039823	0.00578704	2.78271	226	3456	5.60786	1.02421e-08	5.52257e-08	9.71973e-06	7.25786	8679
TE12_notag	5491	+	1	0.0694444	0.00484496	3.8413	72	1032	5.59385	1.11043e-08	5.95365e-08	1.0538e-05	7.22522	5490
TE12_notag	11191	+	1	0.0200837	0.00553036	1.86058	1195	9041	5.58102	1.19553e-08	6.37391e-08	1.13456e-05	7.19559	11190
TE12_notag	10405	+	1	0.14759	0.0654733	1.17262	332	4078	5.57864	1.21206e-08	6.42594e-08	1.15024e-05	7.19206	10404
TE12_notag	8339	+	1	0.0321716	0.00571821	2.49215	373	4372	5.57538	1.23494e-08	6.51087e-08	1.17196e-05	7.18636	8338
TE12_notag	9931	+	1	0.0942029	0.0198183	2.24894	138	2422	5.5729	1.25265e-08	6.56778e-08	1.18877e-05	7.18258	9930
TE12_notag	9877	+	1	0.0292398	0.00220669	3.72797	171	2719	5.56839	1.2855e-08	6.70298e-08	1.21994e-05	7.17373	9876
TE12_notag	4352	+	1	0.0963855	0.0217267	2.14935	166	1749	5.55322	1.40231e-08	7.27209e-08	1.33079e-05	7.13834	4351
TE12_notag	9461	+	1	0.0214286	0.00187819	3.51212	280	3727	5.54815	1.44356e-08	7.44533e-08	1.36994e-05	7.12812	9460
TE12_notag	7500	+	1	0.290323	0.075643	1.94038	62	661	5.53709	1.53771e-08	7.88804e-08	1.45929e-05	7.10303	7499
TE12_notag	1212	+	1	0.289474	0.144745	0.999917	228	1589	5.53415	1.56374e-08	7.9515e-08	1.48399e-05	7.09955	1211
TE12_notag	4314	+	1	0.0496894	0.00570451	3.12277	161	1753	5.5338	1.56684e-08	7.9515e-08	1.48693e-05	7.09955	4313
TE12_notag	10981	+	1	0.0255864	0.00460575	2.47387	469	5428	5.52065	1.68873e-08	8.52451e-08	1.60261e-05	7.06933	10980
TE12_notag	11173	+	1	0.0147194	0.00312197	2.23719	1087	9289	5.50553	1.84033e-08	9.18485e-08	1.74647e-05	7.03693	11172
TE12_notag	1308	+	1	0.0515464	0.00333056	3.95204	97	1201	5.50474	1.84858e-08	9.18485e-08	1.75431e-05	7.03693	1307
TE12_notag	5358	+	1	0.136364	0.0400572	1.76732	176	1398	5.4821	2.1015e-08	1.03493e-07	1.99432e-05	6.98509	5357
TE12_notag	3589	+	1	0.0708661	0.00902379	2.97329	127	1219	5.48183	2.10476e-08	1.03493e-07	1.99741e-05	6.98509	3588
TE12_notag	8179	+	1	0.0250261	0.00749747	1.73896	959	9870	5.47238	2.22017e-08	1.08605e-07	2.10694e-05	6.96415	8178
TE12_notag	9337	+	1	0.0217391	0.00443241	2.29413	598	8122	5.46415	2.32566e-08	1.13182e-07	2.20705e-05	6.94622	9336
TE12_notag	10074	+	1	0.0761421	0.017603	2.11287	197	2670	5.45113	2.50252e-08	1.21168e-07	2.3749e-05	6.91661	10073
TE12_notag	231	+	1	0.0366492	0.00230061	3.99369	191	1304	5.43904	2.67849e-08	1.2903e-07	2.54188e-05	6.88931	230
TE12_notag	10862	+	1	0.0225564	0.00215401	3.38844	266	3714	5.4293	2.82879e-08	1.35582e-07	2.68453e-05	6.8678	10861
TE12_notag	4864	+	1	0.0310559	0.00083682	5.21381	161	1195	5.42332	2.92506e-08	1.39491e-07	2.77588e-05	6.85545	4863
TE12_notag	2985	+	1	0.212963	0.0651118	1.70961	108	1029	5.41415	3.07907e-08	1.46102e-07	2.92204e-05	6.83534	2984
TE12_notag	8847	+	1	0.0177305	0.00264085	2.74716	564	5680	5.41245	3.10837e-08	1.46758e-07	2.94984e-05	6.8334	8846
TE12_notag	10703	+	1	0.00835073	0.000650195	3.68296	958	6152	5.40117	3.31034e-08	1.5552e-07	3.14151e-05	6.80821	10702
TE12_notag	8256	+	1	0.0413793	0.0101378	2.02917	435	3847	5.38903	3.54192e-08	1.6558e-07	3.36128e-05	6.78099	8255
TE12_notag	8648	+	1	0.068	0.0177039	1.94147	250	3728	5.3862	3.59821e-08	1.67387e-07	3.4147e-05	6.77628	8647
TE12_notag	11615	+	1	0.0354938	0.00927487	1.93617	648	3558	5.35578	4.2595e-08	1.97184e-07	4.04227e-05	6.70513	11614
TE12_notag	11348	+	1	0.166667	0.0512582	1.70111	150	1073	5.35462	4.28688e-08	1.97488e-07	4.06825e-05	6.70446	11347
TE12_notag	9723	+	1	0.0166898	0.00296824	2.49129	719	6738	5.35049	4.38575e-08	2.01067e-07	4.16208e-05	6.69666	9722
TE12_notag	7100	+	1	0.0816327	0.0091954	3.15016	98	870	5.33205	4.85563e-08	2.21538e-07	4.608e-05	6.65455	7099
TE12_notag	11390	+	1	0.0837696	0.0160481	2.38402	191	997	5.29596	5.91949e-08	2.68784e-07	5.61759e-05	6.5706	11389
TE12_notag	9080	+	1	0.0302521	0.00721938	2.06709	595	4294	5.28596	6.25226e-08	2.82542e-07	5.93339e-05	6.54892	9079
TE12_notag	1957	+	1	0.0981595	0.0364501	1.42921	326	3155	5.27437	6.66066e-08	2.98205e-07	6.32096e-05	6.52549	1956
TE12_notag	7772	+	1	0.0107066	0.000741977	3.85099	467	5391	5.27434	6.66168e-08	2.98205e-07	6.32194e-05	6.52549	7771
TE12_notag	5697	+	1	0.120567	0.0309066	1.96385	141	1456	5.26254	7.10404e-08	3.16513e-07	6.74173e-05	6.49961	5696
TE12_notag	2590	+	1	0.125	0.0196078	2.67243	72	867	5.23715	8.15386e-08	3.61589e-07	7.73801e-05	6.44178	2589
TE12_notag	8072	+	1	0.0341969	0.0130901	1.38538	965	11459	5.22703	8.61273e-08	3.80162e-07	8.17349e-05	6.42003	8071
TE12_notag	2225	+	1	0.0604027	0.00946021	2.67467	149	1797	5.20453	9.72453e-08	4.27249e-07	9.22858e-05	6.36932	2224
TE12_notag	5109	+	1	0.336957	0.135231	1.31713	92	1124	5.20269	9.82099e-08	4.29498e-07	9.32012e-05	6.36704	5108
TE12_notag	8373	+	1	0.0163205	0.00273738	2.57581	674	5845	5.19924	1.0005e-07	4.3554e-07	9.49477e-05	6.36097	8372
TE12_notag	8185	+	1	0.027957	0.00941444	1.57026	930	9666	5.16836	1.18081e-07	5.11686e-07	0.000112059	6.291	8184
TE12_notag	8912	+	1	0.0261097	0.00472769	2.46538	383	5288	5.15945	1.23839e-07	5.34198e-07	0.000117524	6.2723	8911
TE12_notag	3542	+	1	0.117647	0.0320213	1.87736	153	1499	5.15148	1.29218e-07	5.54877e-07	0.000122628	6.2558	3541
TE12_notag	1410	+	1	0.12069	0.0142631	3.08095	58	631	5.15016	1.30131e-07	5.5628e-07	0.000123494	6.25471	1409
TE12_notag	1161	+	1	0.141304	0.0319432	2.14522	92	1127	5.13487	1.41167e-07	6.0075e-07	0.000133967	6.22131	1160
TE12_notag	11027	+	1	0.0401662	0.0142791	1.49207	722	6513	5.12572	1.482e-07	6.27866e-07	0.000140642	6.20213	11026
TE12_notag	4441	+	1	0.0982659	0.0244807	2.00505	173	1348	5.12402	1.49548e-07	6.30761e-07	0.000141921	6.20014	4440
TE12_notag	9003	+	1	0.0263789	0.00772018	1.77268	834	6347	5.12009	1.52696e-07	6.40394e-07	0.000144909	6.19355	9002
TE12_notag	8668	+	1	0.0240385	0.00221309	3.44121	208	3163	5.11949	1.53182e-07	6.40394e-07	0.000145369	6.19355	8667
TE12_notag	3297	+	1	0.260563	0.111797	1.22075	142	1458	5.11692	1.55281e-07	6.43823e-07	0.000147362	6.19123	3296
TE12_notag	11258	+	1	0.0180879	0.00166667	3.43998	387	3000	5.11683	1.55359e-07	6.43823e-07	0.000147435	6.19123	11257
TE12_notag	464	+	1	0.0806452	0.00596125	3.7579	62	671	5.10911	1.61836e-07	6.67751e-07	0.000153583	6.17539	463
TE12_notag	2157	+	1	0.0347222	0.00304414	3.51175	144	1971	5.10175	1.68261e-07	6.91254e-07	0.00015968	6.16036	2156
TE12_notag	9736	+	1	0.048105	0.0185157	1.37744	686	6481	5.09868	1.71015e-07	6.99539e-07	0.000162293	6.15519	9735
TE12_notag	9619	+	1	0.0431655	0.0123501	1.80536	417	5587	5.07966	1.89055e-07	7.70014e-07	0.000179413	6.1135	9618
TE12_notag	10853	+	1	0.0243056	0.00316874	2.93931	288	3787	5.076	1.92732e-07	7.81635e-07	0.000182903	6.107	10852
TE12_notag	3553	+	1	0.147368	0.0525974	1.48636	190	1540	5.0726	1.96204e-07	7.92329e-07	0.000186197	6.10109	3552
TE12_notag	2615	+	1	0.183206	0.0606061	1.59593	131	1089	5.07177	1.97065e-07	7.92435e-07	0.000187015	6.10104	2614
TE12_notag	5528	+	1	0.0816327	0.0167336	2.2864	147	1494	5.05736	2.12554e-07	8.51113e-07	0.000201714	6.07001	5527
TE12_notag	11297	+	1	0.056962	0.00867245	2.71549	158	1499	5.04399	2.27967e-07	9.08996e-07	0.000216341	6.04144	11296
TE12_notag	4033	+	1	0.114943	0.0202931	2.50185	87	887	5.0419	2.30466e-07	9.15115e-07	0.000218712	6.03852	4032
TE12_notag	10878	+	1	0.0234899	0.00302115	2.95887	298	3641	5.03696	2.36487e-07	9.35108e-07	0.000224426	6.02914	10877
TE12_notag	9907	+	1	0.0503145	0.00816168	2.62404	159	2573	5.03342	2.40904e-07	9.48624e-07	0.000228618	6.02291	9906
TE12_notag	4242	+	1	0.0479042	0.00615174	2.96108	167	1463	5.0317	2.43078e-07	9.53228e-07	0.000230681	6.0208	4241
TE12_notag	8239	+	1	0.0134048	0.00120144	3.47991	373	4994	5.02699	2.49117e-07	9.72891e-07	0.000236412	6.01194	8238
TE12_notag	8066	+	1	0.0215827	0.00672328	1.68264	973	11304	5.02356	2.53608e-07	9.86369e-07	0.000240674	6.00596	8065
TE12_notag	10904	+	1	0.137457	0.0617816	1.15373	291	4176	5.00225	2.83322e-07	1.09744e-06	0.000268873	5.95962	10903
TE12_notag	5649	+	1	0.217391	0.079023	1.45995	115	1392	4.99365	2.96248e-07	1.14284e-06	0.000281139	5.94201	5648
TE12_notag	10848	+	1	0.0191257	0.00242718	2.97816	366	4120	4.98272	3.13482e-07	1.20443e-06	0.000297494	5.91922	10847
TE12_notag	8352	+	1	0.0438144	0.0121239	1.85355	388	4454	4.98079	3.1662e-07	1.21158e-06	0.000300472	5.91665	8351
TE12_notag	10673	+	1	0.026764	0.00519113	2.36617	411	4238	4.97392	3.28057e-07	1.2503e-06	0.000311326	5.90298	10672
TE12_notag	6405	+	1	0.183908	0.0533854	1.78447	87	1536	4.97224	3.30913e-07	1.25615e-06	0.000314037	5.90096	6404
TE12_notag	8686	+	1	0.0797101	0.0266554	1.58033	276	3564	4.94053	3.89555e-07	1.47286e-06	0.000369688	5.83184	8685
TE12_notag	8409	+	1	0.0562036	0.0270412	1.0555	943	7618	4.93197	4.07023e-07	1.5328e-06	0.000386264	5.81452	8408
TE12_notag	8489	+	1	0.0116732	0.00178465	2.70948	771	6724	4.92007	4.32572e-07	1.61707e-06	0.00041051	5.79127	8488
TE12_notag	7976	+	1	0.0267459	0.00810786	1.72193	673	10977	4.91996	4.32809e-07	1.61707e-06	0.000410735	5.79127	7975
TE12_notag	3668	+	1	0.0438596	0.00297619	3.88136	114	1008	4.91744	4.38414e-07	1.63159e-06	0.000416055	5.78739	3667
TE12_notag	11612	+	1	0.0429553	0.0137496	1.64344	582	3491	4.91665	4.40181e-07	1.63177e-06	0.000417732	5.78734	11611
TE12_notag	2330	+	1	0.0652174	0.00854701	2.93177	92	1521	4.89228	4.98384e-07	1.83608e-06	0.000472967	5.73611	2329
TE12_notag	10058	+	1	0.0337838	0.00363343	3.21693	148	2477	4.89197	4.99166e-07	1.83608e-06	0.000473709	5.73611	10057
TE12_notag	8926	+	1	0.0291971	0.00501636	2.54111	274	4585	4.88341	5.21333e-07	1.90401e-06	0.000494745	5.72033	8925
TE12_notag	678	+	1	0.0263158	0.00230627	3.51229	190	2168	4.88329	5.21646e-07	1.90401e-06	0.000495042	5.72033	677
TE12_notag	7633	+	1	0.122549	0.035014	1.80735	204	714	4.85873	5.90715e-07	2.14116e-06	0.000560589	5.66935	7632
TE12_notag	10086	+	1	0.0246914	0.00269438	3.19598	243	2598	4.85859	5.91133e-07	2.14116e-06	0.000560985	5.66935	10085
TE12_notag	7517	+	1	0.14876	0.0411622	1.8536	121	826	4.85232	6.10138e-07	2.2016e-06	0.000579021	5.65726	7516
TE12_notag	8114	+	1	0.0777311	0.0434096	0.840479	952	10758	4.8353	6.64717e-07	2.38946e-06	0.000630816	5.6217	8113
TE12_notag	10687	+	1	0.0801887	0.0386819	1.05174	636	4886	4.82911	6.85719e-07	2.45565e-06	0.000650748	5.60983	10686
TE12_notag	4275	+	1	0.0314465	0.00254615	3.62651	159	1571	4.82727	6.92081e-07	2.46912e-06	0.000656785	5.60746	4274
TE12_notag	10706	+	1	0.0173824	0.00438169	1.98807	978	6162	4.82629	6.95492e-07	2.47199e-06	0.000660022	5.60695	10705
TE12_notag	131	+	1	0.030303	0.00246154	3.62183	165	1625	4.81764	7.26326e-07	2.57195e-06	0.000689284	5.58974	130
TE12_notag	11133	+	1	0.0247525	0.00666144	1.89367	606	7656	4.81582	7.32981e-07	2.58587e-06	0.000695599	5.58739	11132
TE12_notag	4963	+	1	0.416667	0.169725	1.2957	72	436	4.81093	7.51159e-07	2.63774e-06	0.00071285	5.57877	4962
TE12_notag	3851	+	1	0.117021	0.0248016	2.23827	94	1008	4.81037	7.53243e-07	2.63774e-06	0.000714827	5.57877	3850
TE12_notag	10145	+	1	0.0254545	0.00342936	2.89191	275	2916	4.7964	8.07719e-07	2.81811e-06	0.000766525	5.55004	10144
TE12_notag	8512	+	1	0.0561457	0.0242558	1.21085	659	6349	4.78555	8.52589e-07	2.96376e-06	0.000809107	5.52816	8511
TE12_notag	11428	+	1	0.0431034	0.00354925	3.60222	116	1127	4.78454	8.56891e-07	2.96784e-06	0.00081319	5.52756	11427
TE12_notag	5640	+	1	0.0869565	0.0149961	2.53571	92	1267	4.77586	8.94687e-07	3.08748e-06	0.000849058	5.5104	5639
TE12_notag	9008	+	1	0.0305732	0.0103711	1.5597	785	6171	4.77017	9.20362e-07	3.16458e-06	0.000873424	5.49968	9007
TE12_notag	8165	+	1	0.0136612	0.0035654	1.93795	1098	10658	4.7547	9.937e-07	3.40441e-06	0.000943021	5.46796	8164
TE12_notag	8000	+	1	0.00793651	0.00106279	2.90064	756	11291	4.73704	1.08431e-06	3.70149e-06	0.00102901	5.43162	7999
TE12_notag	5776	+	1	0.136364	0.0196078	2.79796	44	765	4.73628	1.08841e-06	3.70214e-06	0.0010329	5.43155	5775
TE12_notag	10649	+	1	0.0468085	0.015714	1.57472	470	4391	4.72713	1.13856e-06	3.8589e-06	0.00108049	5.41354	10648
TE12_notag	9163	+	1	0.0229885	0.00452781	2.34403	435	4638	4.72398	1.15636e-06	3.90529e-06	0.00109739	5.40835	9162
TE12_notag	10616	+	1	0.0537313	0.016323	1.71886	335	3492	4.7184	1.18852e-06	3.99968e-06	0.00112791	5.39797	10615
TE12_notag	9563	+	1	0.0097561	0.000879894	3.4709	615	4546	4.69787	1.31447e-06	4.40788e-06	0.00124743	5.35577	9562
TE12_notag	8024	+	1	0.00868726	0.00162443	2.41897	1036	12312	4.68917	1.37157e-06	4.58317e-06	0.00130162	5.33883	8023
TE12_notag	8837	+	1	0.0303738	0.00766871	1.98577	428	5216	4.68193	1.4209e-06	4.73136e-06	0.00134844	5.32501	8836
TE12_notag	4222	+	1	0.1375	0.031348	2.13299	80	957	4.68055	1.43052e-06	4.74672e-06	0.00135756	5.32361	4221
TE12_notag	11347	+	1	0.19685	0.0730282	1.43057	127	1027	4.67916	1.44025e-06	4.76237e-06	0.0013668	5.32218	11346
TE12_notag	9343	+	1	0.0744849	0.0367703	1.01841	631	7914	4.67766	1.45085e-06	4.78077e-06	0.00137686	5.3205	9342
TE12_notag	10121	+	1	0.0780488	0.0226382	1.78562	205	2297	4.67497	1.46998e-06	4.82703e-06	0.00139501	5.31632	10120
TE12_notag	2272	+	1	0.047619	0.00568182	3.06711	105	1760	4.67368	1.47928e-06	4.8408e-06	0.00140383	5.31508	2271
TE12_notag	9727	+	1	0.0300136	0.010168	1.56158	733	6786	4.66818	1.51939e-06	4.955e-06	0.00144191	5.30496	9726
TE12_notag	1110	+	1	0.0352113	0.00261552	3.75087	142	1147	4.66545	1.5397e-06	5.00401e-06	0.00146117	5.30068	1109
TE12_notag	113	+	1	0.0280899	0.00266525	3.39771	178	1876	4.65737	1.60135e-06	5.18662e-06	0.00151968	5.28512	112
TE12_notag	11703	+	1	0.0507614	0.00862745	2.55673	197	1275	4.64121	1.73188e-06	5.59032e-06	0.00164356	5.25256	11702
TE12_notag	11158	+	1	0.0365059	0.0143587	1.3462	767	8218	4.63959	1.74552e-06	5.61381e-06	0.00165649	5.25074	11157
TE12_notag	2566	+	1	0.0684932	0.00706714	3.27676	73	849	4.6385	1.75474e-06	5.61381e-06	0.00166525	5.25074	2565
TE12_notag	3739	+	1	0.0659341	0.0081716	3.01233	91	979	4.63824	1.7569e-06	5.61381e-06	0.0016673	5.25074	3738
TE12_notag	3431	+	1	0.207143	0.0870836	1.25015	140	1711	4.63266	1.80503e-06	5.74822e-06	0.00171297	5.24047	3430
TE12_notag	9709	+	1	0.0172612	0.00454608	1.92484	869	7259	4.62312	1.89008e-06	5.99894e-06	0.00179368	5.22193	9708
TE12_notag	3137	+	1	0.113475	0.0338983	1.74309	141	1652	4.61992	1.9194e-06	6.07169e-06	0.00182151	5.21669	3136
TE12_notag	1928	+	1	0.0470085	0.0105428	2.15667	234	2561	4.61083	2.00533e-06	6.32244e-06	0.00190305	5.19912	1927
TE12_notag	4213	+	1	0.0704225	0.00814664	3.11176	71	982	4.58913	2.22544e-06	6.9932e-06	0.00211195	5.15532	4212
TE12_notag	9265	+	1	0.0268817	0.00790188	1.76636	558	8479	4.57988	2.32617e-06	7.28558e-06	0.00220753	5.13754	9264
TE12_notag	10485	+	1	0.0153846	0.00208333	2.88452	390	4800	4.55677	2.59734e-06	8.10814e-06	0.00246488	5.09108	10484
TE12_notag	2129	+	1	0.167939	0.0634146	1.40505	131	2050	4.55507	2.61843e-06	8.14719e-06	0.00248489	5.08899	2128
TE12_notag	1881	+	1	0.0747664	0.01465	2.35149	107	1843	4.55351	2.63796e-06	8.18113e-06	0.00250342	5.08719	1880
TE12_notag	4760	+	1	0.113402	0.0258532	2.13303	97	967	4.54645	2.72786e-06	8.43237e-06	0.00258874	5.07405	4759
TE12_notag	10876	+	1	0.121622	0.0560574	1.11742	296	3764	4.5438	2.76251e-06	8.51176e-06	0.00262162	5.06998	10875
TE12_notag	9341	+	1	0.0341463	0.0121234	1.49393	615	8166	4.53643	2.86073e-06	8.78587e-06	0.00271483	5.05622	9340
TE12_notag	8540	+	1	0.00901804	0.00151161	2.57673	998	7277	4.52882	2.96571e-06	9.07889e-06	0.00281445	5.04197	8539
TE12_notag	11298	+	1	0.0794702	0.0192176	2.04799	151	1457	4.52516	3.01745e-06	9.20758e-06	0.00286356	5.03585	11297
TE12_notag	2432	+	1	0.0444444	0.00803783	2.46713	180	2115	4.51731	3.13146e-06	9.52486e-06	0.00297176	5.02114	2431
TE12_notag	4355	+	1	0.0872093	0.0250569	1.79927	172	1756	4.51655	3.14275e-06	9.52865e-06	0.00298247	5.02097	4354
TE12_notag	9406	+	1	0.0353261	0.00967008	1.86913	368	5274	4.49335	3.50555e-06	1.05948e-05	0.00332677	4.97491	9405
TE12_notag	10034	+	1	0.0650407	0.0133779	2.28149	123	2392	4.46644	3.97653e-06	1.19422e-05	0.00377373	4.92292	10033
TE12_notag	10755	+	1	0.0635514	0.0283613	1.164	535	5712	4.46463	4.01043e-06	1.2006e-05	0.0038059	4.9206	10754
TE12_notag	15	+	1	0.0558659	0.0103717	2.42932	179	1157	4.45086	4.27632e-06	1.27617e-05	0.00405823	4.89409	14
TE12_notag	2106	+	1	0.117647	0.0329571	1.8358	102	2215	4.44862	4.32119e-06	1.28552e-05	0.00410081	4.89092	2105
TE12_notag	8580	+	1	0.0256917	0.00686862	1.90321	506	5678	4.4432	4.43156e-06	1.31424e-05	0.00420555	4.88133	8579
TE12_notag	3989	+	1	0.175676	0.0479361	1.87373	74	751	4.43567	4.58928e-06	1.35677e-05	0.00435522	4.86749	3988
TE12_notag	8122	+	1	0.0238313	0.00943476	1.3368	1091	11765	4.43031	4.70493e-06	1.38664e-05	0.00446497	4.85804	8121
TE12_notag	4584	+	1	0.133333	0.03	2.152	75	800	4.42775	4.76116e-06	1.39887e-05	0.00451834	4.85422	4583
TE12_notag	5155	+	1	0.0526316	0.00726392	2.85711	114	1239	4.427	4.77761e-06	1.39937e-05	0.00453395	4.85407	5154
TE12_notag	10762	+	1	0.0167715	0.00306455	2.45226	477	5221	4.42474	4.82798e-06	1.40977e-05	0.00458175	4.85085	10761
TE12_notag	7630	+	1	0.129412	0.0403587	1.68102	170	669	4.42136	4.90415e-06	1.42762e-05	0.00465404	4.84539	7629
TE12_notag	3084	+	1	0.0365854	0.00464807	2.97656	164	1506	4.41934	4.95005e-06	1.43657e-05	0.0046976	4.84267	3083
TE12_notag	9458	+	1	0.0243056	0.00418082	2.53943	288	3827	4.41783	4.98488e-06	1.44227e-05	0.00473065	4.84095	9457
TE12_notag	51	+	1	0.038961	0.00555556	2.81003	154	1800	4.41509	5.04835e-06	1.4562e-05	0.00479088	4.83678	50
TE12_notag	11586	+	1	0.022409	0.00382287	2.55135	357	3139	4.41213	5.11785e-06	1.47177e-05	0.00485684	4.83216	11585
TE12_notag	1742	+	1	0.0254545	0.00344998	2.88327	275	2029	4.40636	5.25617e-06	1.50547e-05	0.0049881	4.82233	1741
TE12_notag	1478	+	1	0.114583	0.0277502	2.04582	96	1009	4.40592	5.26678e-06	1.50547e-05	0.00499817	4.82233	1477
TE12_notag	10393	+	1	0.0553506	0.0170202	1.70135	271	3819	4.40298	5.33858e-06	1.52141e-05	0.00506631	4.81775	10392
TE12_notag	9081	+	1	0.0184255	0.00397568	2.21243	597	4276	4.37562	6.05438e-06	1.72024e-05	0.00574561	4.76441	9080
TE12_notag	5933	+	1	0.100629	0.0297872	1.75628	159	1175	4.37206	6.15403e-06	1.74334e-05	0.00584018	4.75862	5932
TE12_notag	2087	+	1	0.127273	0.0401445	1.66465	110	2491	4.36839	6.25817e-06	1.76756e-05	0.005939	4.75263	2086
TE12_notag	8244	+	1	0.0181269	0.00274914	2.72108	331	4365	4.36512	6.35255e-06	1.78889e-05	0.00602857	4.74742	8243
TE12_notag	2819	+	1	0.0701754	0.0140755	2.31778	114	1563	4.36268	6.42392e-06	1.80364e-05	0.0060963	4.74385	2818
TE12_notag	6034	+	1	0.0884956	0.0174497	2.34241	113	745	4.35705	6.59124e-06	1.84516e-05	0.00625509	4.73397	6033
TE12_notag	4182	+	1	0.107143	0.0236518	2.17951	84	1057	4.33158	7.40213e-06	2.06607e-05	0.00702462	4.68486	4181
TE12_notag	10451	+	1	0.0253411	0.00692754	1.87107	513	5341	4.32898	7.48991e-06	2.08444e-05	0.00710792	4.68101	10450
TE12_notag	9001	+	1	0.0384615	0.0166588	1.20713	832	6363	4.31191	8.09266e-06	2.24559e-05	0.00767993	4.64867	9000
TE12_notag	10899	+	1	0.0619835	0.0198589	1.6421	242	3827	4.29797	8.61855e-06	2.38455e-05	0.008179	4.62259	10898
TE12_notag	9714	+	1	0.0075	0.00099108	2.91982	800	7063	4.29473	8.74519e-06	2.41013e-05	0.00829919	4.61796	9713
TE12_notag	1211	+	1	0.134969	0.0506608	1.41369	163	1362	4.29431	8.76182e-06	2.41013e-05	0.00831497	4.61796	1210
TE12_notag	860	+	1	0.111111	0.0230608	2.26849	72	954	4.27617	9.5069e-06	2.60753e-05	0.00902205	4.58377	859
TE12_notag	9192	+	1	0.0168776	0.00331797	2.34674	474	5425	4.27376	9.61003e-06	2.62822e-05	0.00911992	4.58034	9191
TE12_notag	1173	+	1	0.0854701	0.0200334	2.09301	117	1198	4.25688	1.03649e-05	2.82652e-05	0.0098363	4.54875	1172
TE12_notag	3530	+	1	0.048951	0.00869025	2.49387	143	1611	4.24233	1.10608e-05	3.00764e-05	0.0104967	4.52177	3529
TE12_notag	4575	+	1	0.0724638	0.00915033	2.98536	69	765	4.22968	1.17011e-05	3.17267e-05	0.0111044	4.49857	4574
TE12_notag	3531	+	1	0.0344828	0.00438048	2.97672	145	1598	4.19741	1.34993e-05	3.6498e-05	0.0128108	4.43773	3530
TE12_notag	1206	+	1	0.0955414	0.029434	1.69864	157	1325	4.17995	1.45786e-05	3.93042e-05	0.0138351	4.40556	1205
TE12_notag	11672	+	1	0.0218978	0.00287081	2.93126	274	2090	4.16709	1.54255e-05	4.14696e-05	0.0146388	4.38227	11671
TE12_notag	5848	+	1	0.0568182	0.00733753	2.95299	88	954	4.1627	1.5725e-05	4.21555e-05	0.014923	4.37515	5847
TE12_notag	7502	+	1	0.142857	0.0370879	1.94555	77	728	4.16178	1.5789e-05	4.22078e-05	0.0149838	4.37461	7501
TE12_notag	4517	+	1	0.0759494	0.0122222	2.63553	79	900	4.15756	1.60832e-05	4.28734e-05	0.0152629	4.36781	4516
TE12_notag	10871	+	1	0.0537634	0.0175676	1.61371	279	3700	4.15363	1.63624e-05	4.34956e-05	0.0155279	4.36156	10870
TE12_notag	7076	+	1	0.147727	0.0420757	1.81188	88	713	4.14867	1.67203e-05	4.43228e-05	0.0158676	4.35337	7075
TE12_notag	10394	+	1	0.047619	0.0144092	1.72455	273	3817	4.14567	1.69408e-05	4.47006e-05	0.0160768	4.34969	10393
TE12_notag	10049	+	1	0.0444444	0.00800674	2.47272	135	2373	4.14545	1.6957e-05	4.47006e-05	0.0160922	4.34969	10048
TE12_notag	10092	+	1	0.0753138	0.0267822	1.49164	239	2539	4.14128	1.72688e-05	4.53964e-05	0.0163881	4.34298	10091
TE12_notag	9065	+	1	0.0130597	0.00211864	2.62391	536	4248	4.13429	1.78023e-05	4.66696e-05	0.0168944	4.33097	9064
TE12_notag	10351	+	1	0.0971429	0.0352137	1.46397	175	2925	4.12534	1.85096e-05	4.83902e-05	0.0175657	4.31524	10350
TE12_notag	8408	+	1	0.0199115	0.00681454	1.54691	904	7484	4.11804	1.91051e-05	4.98098e-05	0.0181308	4.30269	8407
TE12_notag	5309	+	1	0.1	0.0192539	2.37678	70	831	4.1136	1.94767e-05	5.06393e-05	0.0184833	4.29551	5308
TE12_notag	10624	+	1	0.0817439	0.0370471	1.14175	367	3671	4.11209	1.96047e-05	5.0833e-05	0.0186049	4.29385	10623
TE12_notag	4961	+	1	0.214286	0.0486486	2.13906	42	370	4.11073	1.97202e-05	5.0993e-05	0.0187144	4.29249	4960
TE12_notag	9456	+	1	0.0280702	0.00613811	2.19317	285	3910	4.10845	1.9916e-05	5.13595e-05	0.0189003	4.28938	9455
TE12_notag	9706	+	1	0.0503282	0.0262488	0.939115	914	7467	4.10343	2.03539e-05	5.23465e-05	0.0193158	4.28111	9705
TE12_notag	149	+	1	0.0297619	0.00347222	3.09954	168	1440	4.10181	2.04963e-05	5.25702e-05	0.019451	4.27926	148
TE12_notag	3071	+	1	0.313559	0.162945	0.944357	118	1209	4.09769	2.08647e-05	5.31509e-05	0.0198006	4.27449	3070
TE12_notag	10470	+	1	0.0164835	0.0027915	2.56191	364	4657	4.09749	2.08828e-05	5.31509e-05	0.0198178	4.27449	10469
TE12_notag	10463	+	1	0.0117371	0.00160643	2.86915	426	4980	4.0974	2.08907e-05	5.31509e-05	0.0198253	4.27449	10462
TE12_notag	5166	+	1	0.0566038	0.00931414	2.6034	106	1181	4.08514	2.20253e-05	5.58877e-05	0.020902	4.25268	5165
TE12_notag	5930	+	1	0.037594	0.00443262	3.08427	133	1128	4.07795	2.27175e-05	5.74905e-05	0.0215589	4.2404	5929
TE12_notag	6357	+	1	0.0642857	0.0152532	2.07539	140	1639	4.06713	2.37975e-05	6.00633e-05	0.0225838	4.22139	6356
TE12_notag	11552	+	1	0.0322581	0.005345	2.5934	186	2058	4.05386	2.51892e-05	6.34073e-05	0.0239045	4.19786	11551
TE12_notag	10563	+	1	0.0206897	0.00342359	2.59533	290	3213	4.05209	2.53805e-05	6.37199e-05	0.0240861	4.19572	10562
TE12_notag	10999	+	1	0.0345745	0.01468	1.23586	752	6812	4.04521	2.61377e-05	6.54477e-05	0.0248047	4.18411	10998
TE12_notag	5060	+	1	0.0705882	0.01125	2.6495	85	800	4.02954	2.79431e-05	6.97841e-05	0.026518	4.15624	5059
TE12_notag	699	+	1	0.0198413	0.0023855	3.05614	252	2096	4.02033	2.90582e-05	7.23786e-05	0.0275763	4.14039	698
TE12_notag	2294	+	1	0.0813953	0.017601	2.20929	86	1534	4.01615	2.95779e-05	7.34802e-05	0.0280694	4.13383	2293
TE12_notag	6590	+	1	0.454545	0.229373	0.986729	66	606	4.00388	3.11561e-05	7.71988e-05	0.0295671	4.11239	6589
TE12_notag	10688	+	1	0.0372093	0.0151144	1.29974	645	4896	4.0018	3.14318e-05	7.75938e-05	0.0298287	4.11017	10687
TE12_notag	591	+	1	0.078125	0.0130933	2.57696	64	1222	4.00144	3.1479e-05	7.75938e-05	0.0298736	4.11017	590
TE12_notag	215	+	1	0.0827586	0.0230572	1.84369	145	1171	3.99896	3.18106e-05	7.82078e-05	0.0301882	4.10675	214
TE12_notag	1076	+	1	0.0471698	0.00648148	2.86347	106	1080	3.99441	3.24281e-05	7.95118e-05	0.0307743	4.09957	1075
TE12_notag	8665	+	1	0.0382775	0.00893683	2.09866	209	3245	3.99382	3.25085e-05	7.95118e-05	0.0308506	4.09957	8664
TE12_notag	434	+	1	0.062069	0.0133971	2.21195	145	1045	3.98928	3.31377e-05	8.08424e-05	0.0314477	4.09236	433
TE12_notag	10085	+	1	0.0333333	0.00727691	2.19557	240	2611	3.98849	3.32479e-05	8.09031e-05	0.0315522	4.09203	10084
TE12_notag	3295	+	1	0.191919	0.0762579	1.33154	99	1272	3.98306	3.40163e-05	8.25613e-05	0.0322815	4.08322	3294
TE12_notag	8751	+	1	0.0232019	0.00608559	1.93077	431	5094	3.9756	3.51011e-05	8.4977e-05	0.033311	4.0707	8750
TE12_notag	965	+	1	0.0432099	0.00791367	2.44894	162	1390	3.97091	3.57995e-05	8.64472e-05	0.0339738	4.06325	964
TE12_notag	4840	+	1	0.106509	0.0379851	1.48747	169	1211	3.96806	3.62302e-05	8.72652e-05	0.0343825	4.05916	4839
TE12_notag	386	+	1	0.0203252	0.00227402	3.15995	246	1759	3.967	3.6392e-05	8.7433e-05	0.034536	4.05832	385
TE12_notag	3664	+	1	0.0672269	0.0139581	2.26793	119	1003	3.96265	3.70618e-05	8.88172e-05	0.0351716	4.0515	3663
TE12_notag	1988	+	1	0.0606061	0.0213333	1.50635	264	3000	3.95637	3.80482e-05	9.09515e-05	0.0361077	4.04119	1987
TE12_notag	7000	+	1	0.146341	0.025641	2.51281	41	429	3.95462	3.83282e-05	9.13905e-05	0.0363734	4.0391	6999
TE12_notag	2980	+	1	0.0869565	0.0164779	2.39977	69	971	3.93118	4.22644e-05	0.000100524	0.040109	3.99773	2979
TE12_notag	5888	+	1	0.0636943	0.0155575	2.03356	157	1157	3.91915	4.4431e-05	0.000105413	0.042165	3.97711	5887
TE12_notag	8374	+	1	0.0132548	0.00307167	2.10942	679	5860	3.91725	4.47831e-05	0.000105944	0.0424991	3.97492	8373
TE12_notag	6653	+	1	0.0816327	0.021978	1.89308	147	910	3.91673	4.48783e-05	0.000105944	0.0425895	3.97492	6652
TE12_notag	4080	+	1	0.0862069	0.0141343	2.60861	58	849	3.91582	4.50494e-05	0.000106084	0.0427519	3.97435	4079
TE12_notag	2894	+	1	0.0921986	0.0293542	1.65118	141	1533	3.90472	4.71669e-05	0.000110522	0.0447614	3.95655	2893
TE12_notag	5639	+	1	0.0574713	0.00943396	2.60691	87	1272	3.90024	4.80496e-05	0.000112313	0.0455991	3.94957	5638
TE12_notag	10404	+	1	0.0314685	0.00807923	1.96162	286	3837	3.89299	4.95083e-05	0.000115438	0.0469834	3.93765	10403
TE12_notag	4234	+	1	0.243478	0.117225	1.05451	115	1254	3.8808	5.20568e-05	0.000121083	0.0494019	3.91692	4233
TE12_notag	11580	+	1	0.108108	0.0546737	0.983555	333	2835	3.87531	5.32455e-05	0.000123545	0.05053	3.90817	11579
TE12_notag	1652	+	1	0.0696203	0.0202629	1.78067	158	1826	3.87372	5.35925e-05	0.000124047	0.0508593	3.90641	1651
TE12_notag	8647	+	1	0.0867769	0.0366755	1.2425	242	3790	3.87088	5.42215e-05	0.000125198	0.0514562	3.9024	8646
TE12_notag	4854	+	1	0.0764706	0.0230525	1.72998	170	1258	3.86911	5.46163e-05	0.000125803	0.0518309	3.90031	4853
TE12_notag	2351	+	1	0.0684932	0.0121602	2.49379	73	1398	3.86579	5.53654e-05	0.00012722	0.0525418	3.89545	2350
TE12_notag	10664	+	1	0.014742	0.00260849	2.49865	407	4217	3.86244	5.61309e-05	0.000128667	0.0532682	3.89053	10663
TE12_notag	5993	+	1	0.0842697	0.0261506	1.68817	178	956	3.85945	5.68217e-05	0.000129937	0.0539238	3.88627	5992
TE12_notag	10631	+	1	0.012766	0.00220946	2.53054	470	4526	3.85534	5.77843e-05	0.00013182	0.0548373	3.88002	10630
TE12_notag	3444	+	1	0.0465116	0.0108359	2.10177	172	1938	3.85141	5.87194e-05	0.000133632	0.0557247	3.87409	3443
TE12_notag	1441	+	1	0.0833333	0.0138714	2.58678	60	793	3.82394	6.5668e-05	0.000149088	0.0623189	3.82656	1440
TE12_notag	6338	+	1	0.03125	0.00478469	2.70736	160	1672	3.81004	6.94714e-05	0.000157347	0.0659284	3.80314	6337
TE12_notag	5232	+	1	0.125	0.022187	2.49414	40	631	3.80149	7.19156e-05	0.000162495	0.0682479	3.78916	5231
TE12_notag	5367	+	1	0.0495868	0.0145553	1.76842	242	1855	3.79387	7.41576e-05	0.000167163	0.0703756	3.77686	5366
TE12_notag	8831	+	1	0.0162037	0.00350946	2.207	432	5129	3.78768	7.60294e-05	0.000170976	0.0721519	3.76706	8830
TE12_notag	10674	+	1	0.0168675	0.00354108	2.25198	415	4236	3.77601	7.9681e-05	0.000178764	0.0756172	3.74772	10673
TE12_notag	2504	+	1	0.0344828	0.00554529	2.63654	145	1623	3.76674	8.2695e-05	0.000185089	0.0784776	3.73262	2503
TE12_notag	4654	+	1	0.0945946	0.0202703	2.22239	74	740	3.75925	8.52125e-05	0.000190274	0.0808666	3.72062	4653
TE12_notag	4969	+	1	0.0864198	0.014218	2.60364	81	422	3.75112	8.8024e-05	0.000196091	0.0835348	3.70754	4968
TE12_notag	9776	+	1	0.0147059	0.00254994	2.52786	340	4706	3.73562	9.36271e-05	0.00020803	0.0888522	3.68187	9775
TE12_notag	10817	+	1	0.0573888	0.0303482	0.91916	697	5371	3.7351	9.38219e-05	0.00020803	0.089037	3.68187	10816
TE12_notag	1548	+	1	0.0943396	0.0181976	2.37412	53	1154	3.73342	9.44468e-05	0.000208928	0.08963	3.68	1547
TE12_notag	5619	+	1	0.0631579	0.0129278	2.28849	95	1315	3.73247	9.48052e-05	0.000209233	0.0899701	3.67937	5618
TE12_notag	8021	+	1	0.00577478	0.00112931	2.35433	1039	12397	3.73083	9.54266e-05	0.000210116	0.0905599	3.67754	8020
TE12_notag	6327	+	1	0.0331126	0.00541191	2.61317	151	1663	3.72429	9.79333e-05	0.000215103	0.0929387	3.66735	6326
TE12_notag	2277	+	1	0.0631579	0.0135773	2.21776	95	1694	3.72374	9.81451e-05	0.000215103	0.0931397	3.66735	2276
TE12_notag	11628	+	1	0.0102339	0.00168303	2.60423	684	3565	3.70905	0.000104019	0.000227451	0.0987139	3.64311	11627
TE12_notag	470	+	1	0.0724638	0.0116788	2.63336	69	685	3.69718	0.000109004	0.000237803	0.103444	3.62378	469
TE12_notag	11000	+	1	0.0144928	0.00425657	1.76757	759	6813	3.69019	0.000112045	0.000243877	0.10633	3.61283	10999
TE12_notag	8180	+	1	0.00839454	0.00203335	2.0456	953	9836	3.68536	0.00011419	0.000247978	0.108367	3.60559	8179
TE12_notag	9998	+	1	0.0693069	0.0173952	1.99431	101	2242	3.6785	0.000117304	0.000253664	0.111322	3.59574	9997
TE12_notag	140	+	1	0.0424242	0.00912647	2.21676	165	1534	3.67842	0.000117343	0.000253664	0.111359	3.59574	139
TE12_notag	8453	+	1	0.0303391	0.0170567	0.83084	1681	9615	3.67696	0.000118016	0.000254538	0.111997	3.59425	8452
TE12_notag	438	+	1	0.0526316	0.0104712	2.3295	133	955	3.67305	0.000119835	0.000257876	0.113723	3.58859	437
TE12_notag	8042	+	1	0.0130841	0.00461233	1.50425	1070	12575	3.67201	0.000120327	0.000258348	0.11419	3.58779	8041
TE12_notag	3509	+	1	0.134921	0.0542056	1.3156	126	1605	3.67126	0.000120678	0.000258519	0.114524	3.58751	3508
TE12_notag	7617	+	1	0.0507246	0.00794913	2.67382	138	629	3.66685	0.000122776	0.00026242	0.116515	3.581	7616
TE12_notag	308	+	1	0.0289017	0.00777001	1.89517	346	2574	3.65982	0.000126199	0.000269129	0.119762	3.57004	307
TE12_notag	9465	+	1	0.0223881	0.00467161	2.26074	268	3639	3.65892	0.000126639	0.000269463	0.12018	3.5695	9464
TE12_notag	11105	+	1	0.0205279	0.00731919	1.48783	682	8061	3.64003	0.000136303	0.000289378	0.129352	3.53854	11104
TE12_notag	9821	+	1	0.0338983	0.00746269	2.18345	177	2948	3.62506	0.000144447	0.000305983	0.13708	3.5143	9820
TE12_notag	4762	+	1	0.0973451	0.0298211	1.70678	113	1006	3.62252	0.000145875	0.000308319	0.138435	3.511	4761
TE12_notag	8561	+	1	0.0310651	0.0133172	1.222	676	6608	3.62006	0.000147266	0.000310568	0.139755	3.50784	8560
TE12_notag	2046	+	1	0.0445344	0.0142195	1.64705	247	3235	3.619	0.00014787	0.00031115	0.140329	3.50703	2045
TE12_notag	11366	+	1	0.0377358	0.00993125	1.92589	318	1309	3.6157	0.000149767	0.000314445	0.142129	3.50245	11365
TE12_notag	2469	+	1	0.0336538	0.00768188	2.13124	208	2213	3.61481	0.000150286	0.000314839	0.142622	3.50191	2468
TE12_notag	10833	+	1	0.00798722	0.001207	2.72627	626	4971	3.6098	0.000153214	0.000320265	0.1454	3.49449	10832
TE12_notag	2483	+	1	0.0364583	0.00835792	2.12503	192	2034	3.60402	0.000156667	0.000326762	0.148677	3.48577	2482
TE12_notag	9682	+	1	0.0321135	0.0174552	0.879527	1339	8307	3.60075	0.000158651	0.000330175	0.15056	3.48126	9681
TE12_notag	5778	+	1	0.153846	0.0425	1.85595	52	800	3.59397	0.000162838	0.00033748	0.154534	3.47175	5777
TE12_notag	5399	+	1	0.0685484	0.0265133	1.37041	248	1999	3.59392	0.000162872	0.00033748	0.154566	3.47175	5398
TE12_notag	5779	+	1	0.122807	0.030525	2.00833	57	819	3.59089	0.000164775	0.000340155	0.156372	3.46832	5778
TE12_notag	283	+	1	0.151899	0.0883392	0.781984	316	2264	3.59072	0.00016488	0.000340155	0.156471	3.46832	282
TE12_notag	8773	+	1	0.0145773	0.00267201	2.44772	343	4491	3.59003	0.000165322	0.000340328	0.156891	3.4681	8772
TE12_notag	10324	+	1	0.049505	0.0101695	2.28333	101	2360	3.58737	0.000167016	0.00034276	0.158499	3.46501	10323
TE12_notag	4475	+	1	0.068323	0.01983	1.78468	161	1059	3.58704	0.000167226	0.00034276	0.158698	3.46501	4474
TE12_notag	8469	+	1	0.016844	0.00670038	1.32992	1128	7910	3.58513	0.000168454	0.000344532	0.159863	3.46277	8468
TE12_notag	2759	+	1	0.0674157	0.0147059	2.19669	89	1224	3.58408	0.000169134	0.000344573	0.160508	3.46272	2758
TE12_notag	784	+	1	0.291667	0.133627	1.12611	72	681	3.58398	0.0001692	0.000344573	0.160571	3.46272	783
TE12_notag	5598	+	1	0.103896	0.0289963	1.8412	77	1345	3.5755	0.000174779	0.000355173	0.165866	3.44956	5597
TE12_notag	11247	+	1	0.014658	0.00372007	1.97829	614	4301	3.56403	0.000182605	0.000370283	0.173292	3.43147	11246
TE12_notag	1331	+	1	0.0576923	0.0117532	2.29533	104	1021	3.55696	0.000187589	0.000379577	0.178022	3.4207	1330
TE12_notag	7590	+	1	0.0384615	0.00561167	2.77691	130	891	3.55289	0.000190514	0.000384676	0.180798	3.41491	7589
TE12_notag	8833	+	1	0.0118483	0.00216493	2.45229	422	5081	3.55003	0.000192596	0.000387304	0.182774	3.41195	8832
TE12_notag	11427	+	1	0.0512821	0.0104621	2.29328	117	1147	3.54998	0.000192632	0.000387304	0.182808	3.41195	11426
TE12_notag	6589	+	1	0.189189	0.047817	1.98423	37	481	3.54757	0.000194398	0.000390028	0.184483	3.4089	6588
TE12_notag	1179	+	1	0.0568182	0.0161043	1.81891	176	1304	3.54041	0.000199753	0.000399928	0.189566	3.39802	1178
TE12_notag	6698	+	1	0.0816327	0.0199734	2.03107	98	751	3.53616	0.000202998	0.000405568	0.192645	3.39194	6697
TE12_notag	1661	+	1	0.0740741	0.0288878	1.35851	216	2077	3.53072	0.000207211	0.000413117	0.196644	3.38393	1660
TE12_notag	9976	+	1	0.0491803	0.0116372	2.07933	122	2492	3.52271	0.000213578	0.000424918	0.202686	3.37169	9975
TE12_notag	8931	+	1	0.0371622	0.0124031	1.58313	296	4515	3.52141	0.000214628	0.000426112	0.203682	3.37048	8930
TE12_notag	3027	+	1	0.0864198	0.0209945	2.04135	81	905	3.5207	0.000215208	0.000426372	0.204232	3.37021	3026
TE12_notag	9934	+	1	0.0844156	0.0313368	1.42965	154	2521	3.50892	0.000224963	0.000444771	0.21349	3.35186	9933
TE12_notag	6326	+	1	0.0472973	0.0114596	2.0452	148	1658	3.50692	0.000226665	0.000447204	0.215105	3.34949	6325
TE12_notag	3762	+	1	0.0731707	0.0152478	2.26267	82	787	3.50472	0.00022854	0.000449968	0.216885	3.34682	3761
TE12_notag	9793	+	1	0.114068	0.059799	0.931707	263	3980	3.50409	0.000229085	0.000450106	0.217401	3.34669	9792
TE12_notag	10663	+	1	0.0216346	0.00612341	1.82093	416	4246	3.49772	0.00023463	0.000459265	0.222664	3.33794	10662
TE12_notag	9405	+	1	0.0523416	0.0228484	1.19586	363	5252	3.49762	0.000234714	0.000459265	0.222744	3.33794	9404
TE12_notag	1092	+	1	0.0862069	0.0259615	1.73143	116	1040	3.49649	0.000235711	0.000460267	0.22369	3.33699	1091
TE12_notag	8683	+	1	0.0253165	0.0057554	2.13709	237	3475	3.49368	0.000238202	0.000464177	0.226054	3.33332	8682
TE12_notag	2800	+	1	0.107843	0.0364431	1.56521	102	1372	3.49292	0.000238889	0.000464561	0.226706	3.33296	2799
TE12_notag	4157	+	1	0.0736842	0.0183246	2.00757	95	1146	3.49159	0.000240075	0.000465913	0.227831	3.3317	4156
TE12_notag	4074	+	1	0.0909091	0.018315	2.3114	55	819	3.48527	0.000245822	0.000476091	0.233285	3.32231	4073
TE12_notag	9085	+	1	0.0656814	0.0361303	0.862278	609	4207	3.4838	0.000247172	0.000477732	0.234566	3.32082	9084
TE12_notag	1143	+	1	0.084507	0.0195503	2.11188	71	1023	3.47478	0.000255636	0.000493087	0.242599	3.30708	1142

## Sheet: Table S8. WT exp 2 replicate 3
chromosome	position	strand	term_dist	cmct_tcr	input_tcr	tcr_fc	cmct_cvg	input_cvg	z	pval	adj_pval_bh	adj_pval_bonferroni	m_log10_adj_pval_bh	psi site
RNA_spike_174	44	+	1	0.345981	0.00442438	6.28907	4006	200480	204.165	0	0	0	42	43
TE12_notag	7760	+	1	0.180556	0.00326176	5.79065	72	3679	18.3108	3.39465e-75	1.86706e-73	3.73412e-73	72.7288	7759
TE12_notag	11159	+	1	0.201117	0.040224	2.32191	179	3928	9.92331	1.64813e-23	6.04314e-22	1.81294e-21	21.2187	11158
TE12_notag	11158	+	1	0.159722	0.0274189	2.54232	144	3793	8.81986	5.73016e-19	1.57579e-17	6.30317e-17	16.8025	11157
TE12_notag	8125	+	1	0.105263	0.00921423	3.51399	76	3907	7.93427	1.05871e-15	2.22313e-14	1.16458e-13	13.653	8124
TE12_notag	1905	+	1	0.25	0.0121457	4.3634	20	741	7.81094	2.83826e-15	4.46013e-14	3.12209e-13	13.3507	1904
TE12_notag	11584	+	1	0.0702703	0.00636943	3.46368	185	2041	7.74602	4.74094e-15	6.51879e-14	5.21503e-13	13.1858	11583
TE12_notag	4385	+	1	0.104167	0.00151057	6.10765	48	662	7.50242	3.13243e-14	3.82853e-13	3.44568e-12	12.417	4384
TE12_notag	6384	+	1	0.151515	0.00565771	4.7431	33	707	7.4719	3.95218e-14	4.3474e-13	4.3474e-12	12.3618	6383
TE12_notag	2330	+	1	0.263158	0.0111111	4.56585	19	450	7.44979	4.67429e-14	4.67429e-13	5.14171e-12	12.3303	2329
TE12_notag	450	+	1	0.227273	0.0104822	4.43841	22	477	7.09425	6.50257e-13	5.96069e-12	7.15283e-11	11.2247	449
TE12_notag	3266	+	1	0.217391	0.00790514	4.78136	23	253	6.11799	4.73809e-10	4.00915e-09	5.2119e-08	8.39695	3265
TE12_notag	7469	+	1	0.57971	0.214286	1.4358	69	280	6.01332	9.08819e-10	7.14072e-09	9.99701e-08	8.14626	7468
TE12_notag	9263	+	1	0.1	0.0130385	2.93914	70	3528	5.98032	1.11348e-09	8.16553e-09	1.22483e-07	8.08802	9262
TE12_notag	11479	+	1	0.134021	0.022335	2.58508	97	985	5.93209	1.49555e-09	9.7963e-09	1.64511e-07	8.00894	11478
TE12_notag	8885	+	1	0.166667	0.0253165	2.71882	54	1422	5.93008	1.51397e-09	9.7963e-09	1.66537e-07	8.00894	8884
TE12_notag	10151	+	1	0.15625	0.0137858	3.5026	32	943	5.88771	1.95787e-09	1.19648e-08	2.15366e-07	7.9221	10150
TE12_notag	45	+	1	0.146341	0.0157676	3.2143	41	1205	5.86371	2.26314e-09	1.31024e-08	2.48945e-07	7.88265	44
TE12_notag	11688	+	1	0.0526316	0.0012987	5.34079	114	770	5.77126	3.93402e-09	2.16371e-08	4.32743e-07	7.6648	11687
TE12_notag	2965	+	1	0.238095	0.0165017	3.85086	21	303	5.67801	6.8137e-09	3.56908e-08	7.49508e-07	7.44744	2964
TE12_notag	8084	+	1	0.0967742	0.0126868	2.9313	62	3547	5.56113	1.34019e-08	6.70094e-08	1.47421e-06	7.17386	8083
TE12_notag	11132	+	1	0.0857143	0.011621	2.8828	70	3356	5.38895	3.54361e-08	1.69477e-07	3.89797e-06	6.77089	11131
TE12_notag	11692	+	1	0.0487805	0.00138313	5.1403	123	723	5.36452	4.05819e-08	1.86e-07	4.46401e-06	6.73049	11691
TE12_notag	11687	+	1	0.0458716	0.00127065	5.17396	109	787	5.35091	4.37563e-08	1.92528e-07	4.81319e-06	6.71551	11686
TE12_notag	8944	+	1	0.385965	0.141372	1.44897	57	1443	5.06315	2.06191e-07	8.72347e-07	2.2681e-05	6.05931	8943
TE12_notag	11581	+	1	0.168831	0.0637329	1.40547	154	1977	4.88097	5.27825e-07	2.1504e-06	5.80608e-05	5.66748	11580
TE12_notag	7932	+	1	0.152174	0.0285388	2.41472	46	3504	4.87255	5.50828e-07	2.16397e-06	6.05911e-05	5.66475	7931
TE12_notag	5270	+	1	0.5	0.0744186	2.74819	10	430	4.79391	8.17811e-07	3.0396e-06	8.99592e-05	5.51718	5269
TE12_notag	2966	+	1	0.2	0.0199336	3.32673	25	301	4.79119	8.28983e-07	3.0396e-06	9.11881e-05	5.51718	2965
TE12_notag	10541	+	1	0.0724638	0.00952948	2.92679	69	1679	4.70275	1.28339e-06	4.436e-06	0.000141173	5.35301	10540
TE12_notag	11126	+	1	0.0625	0.00900901	2.79442	80	3441	4.70163	1.29047e-06	4.436e-06	0.000141952	5.35301	11125
TE12_notag	8471	+	1	0.0684932	0.0105625	2.69702	73	3787	4.56728	2.47043e-06	8.23475e-06	0.000271747	5.08435	8470
TE12_notag	7118	+	1	0.0961538	0.00956023	3.33023	52	523	4.55563	2.61149e-06	8.44892e-06	0.000287263	5.0732	7117
TE12_notag	10472	+	1	0.142857	0.0257023	2.4746	42	1673	4.50121	3.37839e-06	1.06178e-05	0.000371622	4.97397	10471
TE12_notag	10083	+	1	0.21875	0.0440529	2.31198	32	908	4.45649	4.16562e-06	1.27283e-05	0.000458218	4.89523	10082
TE12_notag	8686	+	1	0.151515	0.0244836	2.62958	33	1307	4.39831	5.45485e-06	1.62171e-05	0.000600033	4.79003	8685
TE12_notag	281	+	1	0.151515	0.0252886	2.5829	33	1819	4.3914	5.63128e-06	1.63011e-05	0.000619441	4.78778	280
TE12_notag	7493	+	1	0.07	0.00560224	3.64328	200	357	4.36505	6.3548e-06	1.79238e-05	0.000699028	4.74657	7492
TE12_notag	4419	+	1	0.118644	0.0208623	2.50767	59	719	4.35578	6.62972e-06	1.82317e-05	0.000729269	4.73917	4418
TE12_notag	9648	+	1	0.333333	0.115456	1.52962	42	2148	4.30895	8.20164e-06	2.20044e-05	0.000902181	4.65749	9647
TE12_notag	11580	+	1	0.155039	0.0595813	1.3797	129	1863	4.23006	1.16813e-05	3.05938e-05	0.00128494	4.51437	11579
TE12_notag	3938	+	1	0.333333	0.0558824	2.5765	15	340	4.18857	1.40358e-05	3.59056e-05	0.00154394	4.44484	3937
TE12_notag	11586	+	1	0.0362694	0.00671463	2.43337	193	2085	4.11018	1.97673e-05	4.94182e-05	0.0021744	4.30611	11585
TE12_notag	5358	+	1	0.185185	0.033046	2.48642	27	696	4.01999	2.90998e-05	7.04905e-05	0.00320098	4.15187	5357
TE12_notag	11613	+	1	0.0327869	0.00693594	2.24095	244	2451	4.01695	2.94778e-05	7.04905e-05	0.00324256	4.15187	11612
TE12_notag	107	+	1	0.106383	0.0198238	2.42396	47	1362	3.91619	4.49789e-05	0.00010527	0.00494768	3.9777	106
TE12_notag	11467	+	1	0.0675676	0.0107066	2.65783	74	934	3.88878	5.03749e-05	0.000115442	0.00554124	3.93763	11466
TE12_notag	9265	+	1	0.0769231	0.0173985	2.14445	78	3621	3.84434	6.04379e-05	0.00013486	0.00664817	3.87012	9264
TE12_notag	11545	+	1	0.0382514	0.00692308	2.46603	183	1300	3.84087	6.12999e-05	0.00013486	0.00674299	3.87012	11544
TE12_notag	11693	+	1	0.0396825	0.00424929	3.22321	126	706	3.7545	8.68453e-05	0.000187313	0.00955298	3.72743	11692
TE12_notag	7076	+	1	0.28	0.0647482	2.11251	25	278	3.74687	8.9529e-05	0.000189388	0.00984819	3.72265	7075
TE12_notag	7809	+	1	0.35514	0.205935	0.786198	107	3336	3.72617	9.72049e-05	0.00019801	0.0106925	3.70331	7808
TE12_notag	7673	+	1	0.121951	0.0256583	2.2488	41	1481	3.67073	0.000120929	0.000241857	0.0133021	3.61644	7672
TE12_notag	11173	+	1	0.0187266	0.00352113	2.41098	267	4544	3.66281	0.00012473	0.000245006	0.0137203	3.61082	11172
TE12_notag	11460	+	1	0.115942	0.0307062	1.9168	69	977	3.65711	0.000127539	0.000245515	0.0140293	3.60992	11459
TE12_notag	10226	+	1	0.175	0.0461121	1.92414	40	1106	3.65328	0.000129453	0.000245515	0.0142399	3.60992	10225
TE12_notag	11160	+	1	0.0634921	0.0222734	1.51125	189	3906	3.60319	0.000157167	0.000293024	0.0172884	3.5331	11159
TE12_notag	9706	+	1	0.156863	0.0481597	1.7036	51	2554	3.51727	0.000218007	0.000399679	0.0239808	3.39829	9705
TE12_notag	8333	+	1	0.272727	0.074455	1.87302	22	2431	3.4887	0.000242686	0.00043763	0.0266954	3.35889	8332
TE12_notag	6599	+	1	0.208333	0.0429799	2.27716	24	349	3.47843	0.000252178	0.000444928	0.0277396	3.35171	6598
TE12_notag	8437	+	1	0.0598291	0.0168931	1.82441	117	5446	3.47564	0.000254823	0.000444928	0.0280305	3.35171	8436
